# Supplementary material for: Virus-Host Dynamics in Archaeal Groundwater Biofilms and the Associated Bacterial Community Composition
Source: Viruses. 2023 Mar 31;15(4):910. doi: 10.3390/v15040910 (PMC10143303; doi:10.3390/v15040910)
Supplement: Supplementary file 1 [file viruses-15-00910-s001.zip]

Archive with 9 entries (8 files):
- Supplementary_Turzynski_et_al_2023/
- Supplementary_Turzynski_et_al_2023/Supplementary_Material_Turzynski.docx
- __MACOSX/Supplementary_Turzynski_et_al_2023/._Supplementary_Material_Turzynski.docx
- Supplementary_Turzynski_et_al_2023/Supplementary_Tables.xlsx
- __MACOSX/Supplementary_Turzynski_et_al_2023/._Supplementary_Tables.xlsx
- Supplementary_Turzynski_et_al_2023/Supplementary_Information_1_Plot_Polys_Altiarchaeum.PDF
- __MACOSX/Supplementary_Turzynski_et_al_2023/._Supplementary_Information_1_Plot_Polys_Altiarchaeum.PDF
- Supplementary_Turzynski_et_al_2023/Supplementary_Information_2_Plot_polys_Altivir_1.PDF
- __MACOSX/Supplementary_Turzynski_et_al_2023/._Supplementary_Information_2_Plot_polys_Altivir_1.PDF
