# Supplementary material for: Virus-Host Dynamics in Archaeal Groundwater Biofilms and the Associated Bacterial Community Composition
Source: Viruses. 2023 Mar 31;15(4):910. doi: 10.3390/v15040910 (PMC10143303; doi:10.3390/v15040910)
Supplement: Supplementary file 1 [file viruses-15-00910-s001.zip › Supplementary_Turzynski_et_al_2023/Supplementary_Tables.xlsx]

## Sheet: Table_S1
Table S1: Sampling events on the Mühlbacher Schwefelquelle (MSI).
Sample	Time of sampling	Method	Figures
Biofilm samples for virusFISH enumeration 2019	17 - 19.01.2019	Fluorescence microscopy	Figure 1A+B (2019 data from Rahlff et al., 2021[1]), Figure 3
Biofilm samples for virusFISH enumeration 2020	17 - 21.08.2020	Fluorescence microscopy	Figure 1A+B, Figure 3
Biofilm samples for virusFISH enumeration 2021	23 - 25.05.2021	Fluorescence microscopy	Figure 1A+B, Figure 3
Biofilm samples for virusFISH enumeration 2022	07 - 10.02.2022	Fluorescence microscopy	Figure 1A+B, Figure 3
Biofilm sample for establishment of qPCR experiments	17 - 21.08.2020	DNA extraction, PCR, qPCR
Biofilm samples for qPCR of ten individual biofilm flocks	07 - 10.02.2022	DNA extraction, qPCR	Figure 1B, Figure 4
Biofilm samples for labelling efficiency experiments	08 - 12.08.2021	Fluorescence microscopy	Figure 2A-C, Figure 3
Metagenome samples	2012, 15 - 17.10.2018	Metagenomics	Figure 1B
Biofilm samples for full-length 16S rRNA gene amplicon sequencing	07 - 10.02.2022	Full-length 16S rRNA gene amplicon sequencing	Figure 4
[1]Rahlff, J.; Turzynski, V.; Esser, S.P.; Monsees, I.; Bornemann, T.L.V.; Figueroa-Gonzalez, P.A.; Schulz, F.; Woyke, T.; Klingl, A.; Moraru, C.; et al. Lytic Archaeal Viruses Infect Abundant Primary Producers in Earth’s Crust. Nat Commun 2021, 12, 4642, doi:10.1038/s41467-021-24803-4.

## Sheet: Table_S2
Table S2: Viral enumeration of different infection stages with Altivir_1_MSI (results are visualized in Figure 1A).										Corrected initial infections with 15% detection efficiency of direct-geneFISH
	January 2019		August 2020		May 2021		February 2022			January 2019	August 2020	May 2021	February 2022
	infected cells	procentual (%)	infected cells	procentual (%)	infected cells	procentual (%)	infected cells	procentual (%)		infected cells	infected cells	infected cells	infected cells
Category 1 (viral adsorption)	43	8.56574	74	11.9355	66	11.6197	155	13.3162		288.1	495.8	442.2	1038.5
Category 2 (advanced infection)	384	76.494	402	64.8387	424	74.6479	633	54.3814
Categeory 3 (viral lysis)	75	14.9402	144	23.2258	78	13.7324	376	32.3024
Data 2019
Biofilm flock no.	Cells total	Infections	Category 1	Category 2	Category 3	Virus-host ratio	Stage of biofilm maturation			Stages of biofilm maturation
1	323	9	0	7	2	0.0278638	B			A	no to very few viral infections
2	1021	33	2	31	0	0.0323213	B			B	increase of infection frequency
3	803	2	2	0	0	0.00249066	A			C	vast majority of host cells are infected
4	1068	191	1	190	0	0.178839	C			D	Cell lysis and the enrichment of filamentous microbes
5	406	7	0	4	3	0.0172414	B
6	134	4	3	0	1	0.0298507	A								procentual (%)
7	1222	0	0	0	0	0	A			Biofilms that are not infected at all (2019-2022):				4	5.88235
8	1283	3	0	3	0	0.00233827	A			Biofilms that are infected (2019-2022):				64	94.1176
9	546	9	0	5	4	0.0164835	A			Biofilms (total, treated with Altivir_1_MSI probemix)				68	100
10	1379	0	0	0	0	0	A
11	1531	11	1	6	4	0.00718485	A
12	1311	16	3	6	7	0.0122044	A
13	1159	5	0	5	0	0.00431406	A
14	1076	8	0	0	8	0.00743494	B
15	1444	48	6	40	2	0.033241	A
16	1926	57	4	38	15	0.029595	B
17	1401	99	21	49	29	0.0706638	D
18 (neg. probe)	378	0	0	0	0	0	/
Sum of cells:	18411	502	43	384	75	Average (virus-host ratio):
%			8.56574	76.494	14.9402	0.0277686
Data 2020
Biofilm flock no.	Cells total	Infections	Category 1	Category 2	Category 3	Virus-host ratio	Stage of biofilm maturation
1	1040	0	0	0	0	0	A
2	812	59	7	47	5	0.0726601	B
3	1051	28	5	18	5	0.0266413	B
4	706	38	4	23	11	0.0538244	B
5	1957	55	9	35	11	0.0281042	B
6	957	14	0	9	5	0.014629	B
7	843	25	2	19	4	0.029656	B
8	796	43	0	34	9	0.0540201	B
9	799	37	8	18	11	0.0463079	B
10	1678	52	6	30	16	0.0309893	B
11	287	33	4	19	10	0.114983	B
12	1062	29	1	18	10	0.027307	B
13	686	27	4	19	4	0.0393586	B
14	537	50	7	35	8	0.0931099	B
15	759	32	5	21	6	0.0421607	B
16	897	69	9	48	12	0.0769231	B
17	839	29	3	9	17	0.034565	B
18 (neg. probe)	934	0	0	0	0	0	/
Sum of cells:	16640	620	74	402	144	Average (virus-host ratio):
%			11.9355	64.8387	23.2258	0.0461905
Data 2021
Biofilm flock no.	Cells total	Infections	Category 1	Category 2	Category 3	Virus-host ratio	Stage of biofilm maturation
1	39	0	0	0	0	0	A
2	293	39	6	30	3	0.133106	B
3	87	30	8	19	3	0.344828	B
4	235	33	3	25	5	0.140426	B
5	310	31	3	17	11	0.1	B
6	162	20	4	14	2	0.123457	B
7	364	13	1	10	2	0.0357143	B
8	470	23	2	19	2	0.0489362	B
9	620	50	7	34	9	0.0806452	B
10	559	20	2	13	5	0.0357782	B
11	489	20	3	10	7	0.0408998	B
12	673	47	2	39	6	0.0698366	B
13	953	75	11	59	5	0.0786988	B
14	269	27	4	18	5	0.100372	B
15	939	52	2	47	3	0.0553781	B
16	1097	34	3	25	6	0.0309936	B
17	894	54	5	45	4	0.0604027	B
18 (neg. probe)	1789	0	0	0	0	0	/
Sum of cells:	10242	568	66	424	78	Average (virus-host ratio):
%			11.6197	74.6479	13.7324	0.0870277
Data 2022
Biofilm flock no.	Cells total	Infections	Category 1	Category 2	Category 3	Virus-host ratio	Stage of biofilm maturation
1	154	8	1	4	3	0.0519481	A
2	428	16	3	4	9	0.0373832	B
3	693	29	3	7	19	0.041847	B
4	898	14	1	4	9	0.0155902	B
5	702	67	16	30	21	0.0954416	B
6	1503	195	22	117	56	0.129741	D
7	491	130	23	82	25	0.264766	B
8	734	79	7	66	6	0.107629	B
9	598	40	4	32	4	0.0668896	B
10	516	31	3	18	10	0.0600775	A
11	1617	156	7	111	38	0.096475	B
12	409	73	10	41	22	0.178484	B
13	593	258	32	82	144	0.435076	C
14	145	19	4	12	3	0.131034	B
15	322	4	1	1	2	0.0124224	A
16	281	23	4	14	5	0.0818505	A
17	297	22	14	8	0	0.0740741	A
18 (neg. probe)	153	0	0	0	0	0	/
Sum of cells:	10534	1164	155	633	376	Average (virus-host ratio):
%			13.3162	54.3814	32.3024	0.110631

## Sheet: Table_S3
Table S3: Direct-geneFISH probes for targeting the genome of Ca. A. hamiconexum for the determination of the detection efficiency of virusFISH
	poly_start	poly_end	poly_width	poly_seq	GC_poly	poly_names
Probe set 1	327492	327791	300	tttttgcaggttaaaatgaacgaatgggaagaatatagtaaacagataactgattatgaacttaaaaggtatttggagacattgtaaataagacagacagaaatgaaatttactagaaatgaaagaaaggtattggaatatttagttgaaaatgcaaaaataaccgacagcgaaattgcagaaaaattacatataacccctcaggcagtcggaaaaataagaaaaaaattagaaaccatcgggataataaagggttatcatgcggttgtagaccttgaaaagataggtattaatgtcatc	0.31	p_327492
	328707	329006	300	gctggcaatgtattttggaaatttaaaaagatgtaatgtaagtgctgttgttcttccgggtagcaatagaatttacggaaccggaagcaaaaataatgaaagcgaaaataatgaaaaattttcagacaaaccccagaaatatctctatgaaattaaggactgtgttgtaaaggcaggactgcggaatgatctggcaaagttaacggaatgcaaaatttttaatgcaaaatttttgacctctgaaaagattgaggagagtagtttctttgagaacggatttaaaatacttggaatatgcga	0.343	p_328707
	329582	329881	300	ataaaataaaagcgtgatttggcttgaattcttttcttttttctcctaaagagtttagtccaataccaaatcccaaaatatcttttgcaggaataatatctgttactttatttactctcatacctacattgtgaccatgtatatagcatgaatctaatattttcatcttatttaacgatttaagtactttaaatatcctcatatttgcactgattggattagatccgtcaagatcgatagcaaaagaatttattcctttatcttggtaaaaacccaataaatccggaatcttctttggcg	0.3	p_329582
	329882	330181	300	ccatctttgggatgatgcccataattggcctgcggttcaattgctcaatactttctattgcattttcaaggtactttttataattctcgtaagatatcgaaggattctcagaattgttaaattgactgatagtcggaatagtagttatatctgaattacaatatgctatatgtgttaagaattcaatttcatcatttgtgggaattcttggttcattgaaatctaagaaacaaaaggttaatgtgccaggtttgatcttattcctttgtctattaaaaaaggactctatctttccatatt	0.32	p_329882
	330851	331150	300	gtttatttctgtgaatacacacactatgcacgaagagtcagcaagcttcatttttctacatttttgataaatttttcaagcggttctcccgcaatttccgttgctcgctgtaaacttattttttcttttttatacaattttaaagccacttgttttctgtttttctttatttcatcaagtactaatgactcatcagtaaattctggaaaagtaaaataaatgaaggtcaagacctcctcattatttaaatcgttgagcaatcttttgaattctgaaatcatttctaattcttgcttgggg	0.317	p_330851
	331151	331450	300	gttttttgctctattttttgggcaacttgagagccaagtttcgaaagaaacattctgttcttatctttaacaactacttcatctaaagataattcatccaattgttcttttgcattctcactaaatggtccgtaaaagtcagaaataaaagatgcttcttcttctacttctttgatatttttagcaataaggaataattctttttggaacaaagtgttgcctttaatagattcattattatttgctgatatcagcagtacaatatatttctgtaagaccgacatatcctcgataatatta	0.3	p_331151
	332812	333111	300	gatattatacaaagatataaaattataactataaaatggatggtacgaataacacaacggaacaaaaggaaaaagaagaatttaagttaattcggaaaacggataaagaaatagaaattgaatcattggttgcaaaagaaattcctgacatgattagaaaaaatctgatagagaaaaaaattgatgcttatacttatacaccacatcctttgctaaatgggccgcgaatacatatttgctcatcaaactcagcagatgaattaatttcggcaagtaaggatgttgaaaacgacttaaatg	0.3	p_332812
	338486	338785	300	cctcaaatattacatggaatccagaaacaggagttgatgccggagatacattaacatttaacgtggaaattaaaaatattggtgacggaaatataacgggatgcttctatgtaaatttctatattgataacacatatattggtaatgtttatgtttgtaacttttctgttaaccagtcaaaaattatacctaaaacctgggcggcgttgtctggcaaccatacaattaaagtgatagtagatgctaataattaccttgctgaatcaaatgaaaacaataacgaactttctaaattattac	0.317	p_338486
	338786	339085	300	ctagtgttgcatattcagatttaattgtagaaaatattacctgggagcctgaatcaaacattaaagatagggacagtgtaaaatacaatgtgacaattaaaaatgtcggttctggaagtgcaaataacttttacaccgaacttaaaatagataattattactcaagaacagtgtatgtgaccaaactatctccaggggaatcaaaagtactccaatacacctggacggcaagcccaggaatacataatgcaaatgtttttgtagataattacaatagcgtatctgaaacaaatgagagta	0.34	p_338786
	339879	340178	300	ggggaacggctcttctgataaaataataactcttgctcccgggcaatctgttaatcttgatttagcaatacacgcacaggatgtattgcaggaaaattttgattttattgttaatctaacaaatattgatgctgaaacaaacataagtgaaaacatctctgactttacatatattcatgttcatgtccacataccttactttaatttcacgatagaagaaattgattttgactctgtaacattaaaaaagaaatttaaagtaacaaatcatggcgatccaataactgaccttaaagtttc	0.317	p_339879
	343281	343580	300	tggatgtgaagataaagatggagatgggttttatgaatatggttccattggatgtctcgctgggaatgactgcaatgataataatgcctctgttattccggcaacagataatctgattgtaaatagaagtttaactttatgcagaaacatctacaacatatcagattcaggtgcagagggaattttaattataaatttatcaaatattgttttggattgtaatggtgcgactcttaaaggagctggaagtggttatggaattattatggcaaataaaaacaatataaccatcaaaaactg	0.333	p_343281
Probe set 2	357398	357697	300	tttccgacatctgaaatttctgctttatcaagaatgattgaattctcaatttccgtattatgcagtttgcaaaaatttccgatacttgtatatggcccaatgtaagaattctcaatctcgcaattctttcctataattaccggacctcttactgttgaatttgaaatttttgagttcttgtcaataaaaacccttccttcaatcttcgtgttttcaacatttcccaaattttgttcctttaaagaatccagaatcaggcgatttgcatcaatcatatcttctgcctttcccgtatccttc	0.343	p_357398
	357698	357997	300	caccatccgtttgtaatccttgcgggaaccttaaatttattctctatgagccactgaattgcatcggtaatttccagttcattccttgctgatggctttattgcgtcgcaggcatcaaaaattttattcttgaaggcatacacaccgattaatgctaaatttgaaacaaattcctttggtttttcaactagcttaacaacttctccattgtcatttaatttcgcaattccgtatctgcttggatcatcaacattacaaagcaaaattcttgccgattcgtctgattcttcaaagccatta	0.37	p_357698
	358685	358984	300	aacaattaacgaatccgtaaccattgacaaaaatttaccttgttctaacaaggattttatgtttcggacaatgtccggcttattaccaaattttgtcctgtaaggataagaaagacgaattattgttccgtttccgttaacaattttctcgccttcatactttgttaatccgtaatatgaaatcggatttggctttgaatcctcaaaaaacggagaattttgtttttttccatcaaacacgaaatcagttgagatgtaaataaaatttttattcatggaacgaacggcatcaaagacatt	0.327	p_358685
	359155	359454	300	catcaaaattctcatccgattttaaaatttcaactattttggaaccgacaagtccgtctcctccggttagtgctatctttatcatttttgttaaattttattatttgttaaattttatccgttgtattgccttttgtaataatttaaatattctcctgtttttatttttttccaccattcctgattttttacataccattcaactgttaatttcaacgcttcatcaaaatcatgtttcggatgccaacctaattccttattaattttactccaatccacagtatattttctatcgtgccc	0.3	p_359155
	359455	359754	300	cggtctgtctttcacaaattcaattcggctttcatcatttctcataatttttaaaatttttcggacaatatctatgtttgaaatttcttctgtcattcctcctataagatatgtttctccaatcctgcctttatggataattgcatcaatcgccgtgcagtgatcctcaacaaaaagccagtctctgacatataaaccatcgccataaaccggaaccttttttccttctaaaatatttgttattgccaaaggaataaatttttcgggaaaatgataaggtccgaaattgtttgaacaatt	0.34	p_359455
	361385	361684	300	tgaaatttccccattgttcaataaagcagaaaatatgattgcccttgccgctccgcctgcaccgaatataaaaatttttttgcctttaataccctcgtttaaatttttttcaattgcttttattgcaccaattccgtcggtattgtaaccaattattaaatttttaatatgatcaaattttattgtatttactgcattaatcagattcgcttcttcgctaatttcgtttatgtattttataacagaaattttatgcggaattgtcacatttaatccgcaaaatttcaatgcatccgcacc	0.313	p_361385
	367381	367680	300	ataaaacctcccgtcaaaaacggccatacggttccgttatgatatgccctatcccgattttcttcatttccttcataaactcctttataattctcatctttcttgcttaatgttctcaatccgtaaggagtatataattcctcaaaaaccacattgaaaatttttgtttttctctcatcgtcaataacattaaaaggcagacctattgcaaaaatctgattcggtcttatggaatcgtccttcacatttgaaggacttatggcatcatagaggcattgctttttatcgttccaaaaaatt	0.35	p_367381
	368765	369064	300	cacctttatctttaatataataataaaattttggaaacggctcaatttcgcttttaacaaaaaatttaaacccctgcgggtgaaaaatatcttcaaggtttgtattcctgtccttcttataatgatgggttccgagttcataaatttttccgtctatttccacactttcatcaatacccgaaaggacaacatattttttattattatatgccgcaacaagtaatccgtgatattttctcgtgtttaaattcaagctcgttgatgaagaatatccgccgagtccatttgtaattaaaaact	0.323	p_368765
	369065	369364	300	ccggatatttttgatgcatgatagaaatagcagtatttaaatttaaagatgttaaaaattacctgacattcagcacatatcttccgcttaaaacctttgtattacttctttcctcaatctttttcgcaacttctgatttttcaggatttataattcctaggaacccactgtgtgtttcacttgtcggaattttacaaacaggacatctttttacattctcatcatacagcataaaacatttcctgcacgctctaccttcgctcattttcagatttattaaatttaaatttattgtttggt	0.317	p_369065
	369464	369763	300	ttaaatttttcgaacttgctcaatattaaatggtaaatcactcataaccgtcaaaaaatcacaagtaacctccactctttataaggcatattcaatttttctattatttactcttcttttccttcttttcgtctttttcttttttcacatcttcttttccttcttcgggcttactttccttttccttcattttttccgctttttcatgtatttttttatctgtctccgcccattcatcctttcccaaatacggctgtcgcatagttaaaccgatttttgtattaagcacatcacctctcc	0.333	p_369464
	369764	370063	300	agcttattgtattgattcttgctttgacttcatctcctaccataagtttttttcctgtttctttgccgactattattttatttcgttcgtcataatttgcataatcatcaaaaacctgagaaatatggcaaagcccgtctaatgtaccaatatcaataaaaaccccgaagtccataattcctttaactgtccctctgacaaattcaagatttgtcggaacatctgcaacagcagtaaatttaatatcaaaatacacccctccgtcaccgggaattatcttaccttctccgatatggttta	0.357	p_369764
Probe set 3	376700	376999	300	gtaaacggacagttaaccacttcaagtcctttcggaagataatctgaaacatttactgatacattctcaagaccataattccatattgtcactgtataagtaacattatctccgtgtttcacaactttcggatatatttcttttttaatatctatttgtccactgttaacaccattacatacttgtttattcgggccgtaatgggttccgcaattttcccatttaccagatatttggttacaataagttccagggctggttgttaatggaacattagcactaatattaaatttacagaat	0.337	p_376700
	378680	378979	300	gggtaagtaaatggagattgcaatacatcatgaacctttacattacttacatccgctccgccatcgtttcttactctgaaacagtattcaacaattgctcctctagaagatgttggagttgttgtccacttttctatatctaattttggctttctgacatttatcgctgcattcgtatctcctgttttttcttcacagcatgggtttgtgtaagcataatgcacatcattaatgctgtttgaatttgccgaagcatttactttggcagtaattgtaatctgatagataccatttacagca	0.37	p_378680
	378980	379279	300	ctcttattaatctttgaaaagttacactgcaccaccgctccattatttgaacatggtgtttcattacctatagcattaacggctgttgcattaaatccataaggtaatgtatctgttacagacatattaaacacaggattcttgccatttatatttgtaatgtttattgtaaatgttattgtatcatttgcctgaactgatgaattacttactgttttaactactttaatattacttccttcgccaacagatatacttgttgtagcaaagctacctattccttcatcattgtttaatggt	0.317	p_378980
	379280	379579	300	attgtgggatttttctgtgcagattttatcgttaccgtattcagatatgtcccgggacacaaacaaacactgccatcatctatcacttttacatcataatagatatgacatgtctcacccgaattcatcgtatgattaattgtaaagttaattgttgtggaatttattgttgtatttgttaaatttgttgtctgagtaactccaccacatattaatttataattacctgtatctataaagcccttatgtcttacatcctgtactgttatatcccttgcttttcccagtccagtattcata	0.333	p_379280
	379890	380189	300	aacaacttggattgtatccttgaggtagttggtcatatgcataaacctcgtaaatagtagaatttcctgtattttttaaatctattgtaaatttaattgtatctcctggtgtggcaagtgttacatttgctgtttttacagcatctaaacccacattattaagtacttgtattgtttcattatctttcgctcccgaaatttgtgttgttccacctatttttgttccattgacagttacattgtttgtgtaattgccatcagatgtactactattaacatgaacactatatgtgaaccagc	0.33	p_379890
	380523	380822	300	ggtctccttgtgcggtacccaaagttttcacattaatggtatatgtctttgaaccgtgagcaggaatatcttgacatgtccagttaacccaattagatccatttgtatttggttgagttgcacttaaaatttcaaagccatctggaactttatctgtaacatttacacatttagcaacatttgcaccatcatttgtaacgacaattgtaaacaaaattatgtcacttgtttgcgcataagaaacatttgccgatttcgcgatacttagttggatatctctttttatggtaatagtttcat	0.35	p_380523
	380823	381122	300	ttgtagaaatgctgtaattgcttttcgcaccatcttgataagttacattaacaatattcgtgcaatttaatcctgctccattaacatctccgacacaattattgtcagatgtcacattatctggaacatgaacattataactgattatacatgttgctccctgagataaattaaataaaggaccaaagtagacattaacagggaatccgccaaatggtgttcctaccatatttgaacaaacaactgaatatccattactgctgtaattaaaactatccggaagtttatcggaaacattaa	0.337	p_380823
	381404	381703	300	acataccatcttgctatatctgttgaagtatttgaacagttatttcctccgccgcatgatatataaacaaatccacctggtaatttatcaataaccgatgcgtttacaattgcatcatttcctgcatttgaaacagttagtgtgaaatttactgtttttcccggttctaaatcagtagtatctgcgctcttggaaattgtaaatcgtaaaaaagacataacttcaacctttgtactcgcattctttaccttttcagaacaattacaatcccctattgtataatgcaattcagctgtatta	0.34	p_381404
	381704	382003	300	ttatataatcctgaacatccttgactcggacttacatttacagtataagaaatcagacaagtttgatagccggaaatgtttccaccgctatttatggaaaaatttaaactattatttgtaccggtattgataacattacaagttccggcaactacttcaacatctttattataagaaaatttcgctgatagattatcaagaatataaacatttctcgcagcaccgatagcgttgtttttaatttcaatgtcaaatcttactttttcatttgcattaacctgtgaaggagttgcccttttt	0.32	p_381704
	382050	382349	300	ctcctgcaattggagttccatcatttaattttgctttaaaatcaacaatgttcctgtttgatccaggtgttgcgttacatttgactttaaaagtgacatttatggactttgaagagggtgctgaactattaacgcctttagcagaaatattaaacggattgacccaccacacatgagttgaatcgtttccattagctgatggagttgaatttaaatattcaagtccttcggggaaagtatcattaatttctatatttaccaactcaaaagcaccgttattctccatcttgatttcaaagg	0.357	p_382050
	383531	383830	300	gcactaacattattaaatgtagcactggcattattaacatagtcaccatttgcttgagttgaatcgatagtggcttcatattttaatatacaattagaggatacattataaacattagtaagattaaatatatttccggtgtgtgtaacacttccactgcaggaagcaagtgttgcactattgttaacataagtaaacccatttggtaaattatcggtaatgcttgcattaacgatctcgccatccgtattaaatttaatttcatatttggctgtgtcaccatacgtaaggtaaggagta	0.333	p_383531
Probe set concentration:
Probe set 1: 30.821 ng/ µL
Probe set 2: 41.986 ng/ µL
Probe set 1: 40.803 ng/ µL

## Sheet: Table_S4
Table S4: Melting profiles of the direct-geneFISH probes for targeting the genome of Ca. A. hamiconexum for the determination of the detection efficiency of virusFISH
temperature	p_327192	p_327492	p_328407	p_328707	p_329209	p_329582	p_329882	p_330182	p_330551	p_330851	p_331151	p_332280	p_332812	p_333641	p_333941	p_334241	p_336896	p_338186	p_338486	p_338786	p_339879	p_340179	p_340831	p_341316	p_342667	p_342981	p_343281	p_349857	p_351219	p_351519	p_352446	p_357098	p_357398	p_357698	p_358385	p_358685	p_359155	p_359455	p_360317	p_360941	p_361385	p_362139	p_362468	p_362768	p_363068	p_363387	p_367081	p_367381	p_367681
50	0.000439663	0.000395895	0.000716218	9.54772e-05	0.000538322	0.000615674	0.00039896	0.000192949	0.000220152	0.000489474	0.00088371	0.000372096	0.000771809	0.000523922	0.000198608	0.000567073	0.000285337	0.000639409	0.000931995	0.000310093	0.000295084	0.000234579	0.000456761	0.000880384	0.000263376	0.000637965	0.000254934	0.000955035	0.000212946	0.000579465	0.000359649	0.000554397	0.000909007	0.000554498	0.00056636	0.000392183	0.000262375	0.000241544	0.000446868	0.000689181	0.000297306	0.000509242	0.000377803	0.000340551	0.000486056	0.000517177	0.000183426	0.000609247	0.000727728
50.2	0.000439663	0.000395895	0.000716218	9.54772e-05	0.000538322	0.000615674	0.00039896	0.000192949	0.000220152	0.000489474	0.00088371	0.000372096	0.000771809	0.000523922	0.000198608	0.000567073	0.000285337	0.000639409	0.000931995	0.000310093	0.000295084	0.000234579	0.000456761	0.000880384	0.000263376	0.000637965	0.000254934	0.000955035	0.000212946	0.000579465	0.000359649	0.000554397	0.000909007	0.000554498	0.00056636	0.000392183	0.000262375	0.000241544	0.000446868	0.000689181	0.000297306	0.000509242	0.000377803	0.000340551	0.000486056	0.000517177	0.000183426	0.000609247	0.000727728
50.4	0.000439663	0.000395895	0.000716218	9.54772e-05	0.000538322	0.000615674	0.00039896	0.000192949	0.000220152	0.000489474	0.00088371	0.000372096	0.000771809	0.000523922	0.000198608	0.000567073	0.000285337	0.000639409	0.000931995	0.000310093	0.000295084	0.000234579	0.000456761	0.000880384	0.000263376	0.000637965	0.000254934	0.000955035	0.000212946	0.000579465	0.000359649	0.000554397	0.000909007	0.000554498	0.00056636	0.000392183	0.000262375	0.000241544	0.000446868	0.000689181	0.000297306	0.000509242	0.000377803	0.000340551	0.000486056	0.000517177	0.000183426	0.000609247	0.000727728
50.6	0.000439663	0.000395895	0.000716218	9.54772e-05	0.000538322	0.000615674	0.00039896	0.000192949	0.000220152	0.000489474	0.00088371	0.000372096	0.000771809	0.000523922	0.000198608	0.000567073	0.000285337	0.000639409	0.000931995	0.000310093	0.000295084	0.000234579	0.000456761	0.000880384	0.000263376	0.000637965	0.000254934	0.000955035	0.000212946	0.000579465	0.000359649	0.000554397	0.000909007	0.000554498	0.00056636	0.000392183	0.000262375	0.000241544	0.000446868	0.000689181	0.000297306	0.000509242	0.000377803	0.000340551	0.000486056	0.000517177	0.000183426	0.000609247	0.000727728
50.8	0.000439663	0.000395895	0.000716218	9.54772e-05	0.000538322	0.000615674	0.00039896	0.000192949	0.000220152	0.000489474	0.00088371	0.000372096	0.000771809	0.000523922	0.000198608	0.000567073	0.000285337	0.000639409	0.000931995	0.000310093	0.000295084	0.000234579	0.000456761	0.000880384	0.000263376	0.000637965	0.000254934	0.000955035	0.000212946	0.000579465	0.000359649	0.000554397	0.000909007	0.000554498	0.00056636	0.000392183	0.000262375	0.000241544	0.000446868	0.000689181	0.000297306	0.000509242	0.000377803	0.000340551	0.000486056	0.000517177	0.000183426	0.000609247	0.000727728
51	0.000439663	0.000395895	0.000716218	9.54772e-05	0.000538322	0.000615674	0.00039896	0.000192949	0.000220152	0.000489474	0.00088371	0.000372096	0.000771809	0.000523922	0.000198608	0.000567073	0.000285337	0.000639409	0.000931995	0.000310093	0.000295084	0.000234579	0.000456761	0.000880384	0.000263376	0.000637965	0.000254934	0.000955035	0.000212946	0.000579465	0.000359649	0.000554397	0.000909007	0.000554498	0.00056636	0.000392183	0.000262375	0.000241544	0.000446868	0.000689181	0.000297306	0.000509242	0.000377803	0.000340551	0.000486056	0.000517177	0.000183426	0.000609247	0.000727728
51.2	0.000439663	0.000395895	0.000716218	9.54772e-05	0.000538322	0.000615674	0.00039896	0.000192949	0.000220152	0.000489474	0.00088371	0.000372096	0.000771809	0.000523922	0.000198608	0.000567073	0.000285337	0.000639409	0.000931995	0.000310093	0.000295084	0.000234579	0.000456761	0.000880384	0.000263376	0.000637965	0.000254934	0.000955035	0.000212946	0.000579465	0.000359649	0.000554397	0.000909007	0.000554498	0.00056636	0.000392183	0.000262375	0.000241544	0.000446868	0.000689181	0.000297306	0.000509242	0.000377803	0.000340551	0.000486056	0.000517177	0.000183426	0.000609247	0.000727728
51.4	0.000439663	0.000395895	0.000716218	9.54772e-05	0.000538322	0.000615674	0.00039896	0.000192949	0.000220152	0.000489474	0.00088371	0.000372096	0.000771809	0.000523922	0.000198608	0.000567073	0.000285337	0.000639409	0.000931995	0.000310093	0.000295084	0.000234579	0.000456761	0.000880384	0.000263376	0.000637965	0.000254934	0.000955035	0.000212946	0.000579465	0.000359649	0.000554397	0.000909007	0.000554498	0.00056636	0.000392183	0.000262375	0.000241544	0.000446868	0.000689181	0.000297306	0.000509242	0.000377803	0.000340551	0.000486056	0.000517177	0.000183426	0.000609247	0.000727728
51.6	0.000439663	0.000395895	0.000716218	9.54772e-05	0.000538322	0.000615674	0.00039896	0.000192949	0.000220152	0.000489474	0.00088371	0.000372096	0.000771809	0.000523922	0.000198608	0.000567073	0.000285337	0.000639409	0.000931995	0.000310093	0.000295084	0.000234579	0.000456761	0.000880384	0.000263376	0.000637965	0.000254934	0.000955035	0.000212946	0.000579465	0.000359649	0.000554397	0.000909007	0.000554498	0.00056636	0.000392183	0.000262375	0.000241544	0.000446868	0.000689181	0.000297306	0.000509242	0.000377803	0.000340551	0.000486056	0.000517177	0.000183426	0.000609247	0.000727728
51.8	0.000439663	0.000395895	0.000716218	9.54772e-05	0.000538322	0.000615674	0.00039896	0.000192949	0.000220152	0.000489474	0.00088371	0.000372096	0.000771809	0.000523922	0.000198608	0.000567073	0.000285337	0.000639409	0.000931995	0.000310093	0.000295084	0.000234579	0.000456761	0.000880384	0.000263376	0.000637965	0.000254934	0.000955035	0.000212946	0.000579465	0.000359649	0.000554397	0.000909007	0.000554498	0.00056636	0.000392183	0.000262375	0.000241544	0.000446868	0.000689181	0.000297306	0.000509242	0.000377803	0.000340551	0.000486056	0.000517177	0.000183426	0.000609247	0.000727728
52	0.000439663	0.000395895	0.000716218	9.54772e-05	0.000538322	0.000615674	0.00039896	0.000192949	0.000220152	0.000489474	0.00088371	0.000372096	0.000771809	0.000523922	0.000198608	0.000567073	0.000285337	0.000639409	0.000931995	0.000310093	0.000295084	0.000234579	0.000456761	0.000880384	0.000263376	0.000637965	0.000254934	0.000955035	0.000212946	0.000579465	0.000359649	0.000554397	0.000909007	0.000554498	0.00056636	0.000392183	0.000262375	0.000241544	0.000446868	0.000689181	0.000297306	0.000509242	0.000377803	0.000340551	0.000486056	0.000517177	0.000183426	0.000609247	0.000727728
52.2	0.000439663	0.000395895	0.000716218	9.54772e-05	0.000538322	0.000615674	0.00039896	0.000192949	0.000220152	0.000489474	0.00088371	0.000372096	0.000771809	0.000523922	0.000198608	0.000567073	0.000285337	0.000639409	0.000931995	0.000310093	0.000295084	0.000234579	0.000456761	0.000880384	0.000263376	0.000637965	0.000254934	0.000955035	0.000212946	0.000579465	0.000359649	0.000554397	0.000909007	0.000554498	0.00056636	0.000392183	0.000262375	0.000241544	0.000446868	0.000689181	0.000297306	0.000509242	0.000377803	0.000340551	0.000486056	0.000517177	0.000183426	0.000609247	0.000727728
52.4	0.000439663	0.000395895	0.000716218	9.54772e-05	0.000538322	0.000615674	0.00039896	0.000192949	0.000220152	0.000489474	0.00088371	0.000372096	0.000771809	0.000523922	0.000198608	0.000567073	0.000285337	0.000639409	0.000931995	0.000310093	0.000295084	0.000234579	0.000456761	0.000880384	0.000263376	0.000637965	0.000254934	0.000955035	0.000212946	0.000579465	0.000359649	0.000554397	0.000909007	0.000554498	0.00056636	0.000392183	0.000262375	0.000241544	0.000446868	0.000689181	0.000297306	0.000509242	0.000377803	0.000340551	0.000486056	0.000517177	0.000183426	0.000609247	0.000727728
52.6	0.000439663	0.000395895	0.000716218	9.54772e-05	0.000538322	0.000615674	0.00039896	0.000192949	0.000220152	0.000489474	0.00088371	0.000372096	0.000771809	0.000523922	0.000198608	0.000567073	0.000285337	0.000639409	0.000931995	0.000310093	0.000295084	0.000234579	0.000456761	0.000880384	0.000263376	0.000637965	0.000254934	0.000955035	0.000212946	0.000579465	0.000359649	0.000554397	0.000909007	0.000554498	0.00056636	0.000392183	0.000262375	0.000241544	0.000446868	0.000689181	0.000297306	0.000509242	0.000377803	0.000340551	0.000486056	0.000517177	0.000183426	0.000609247	0.000727728
52.8	0.000439663	0.000395895	0.000716218	9.54772e-05	0.000538322	0.000615674	0.00039896	0.000192949	0.000220152	0.000489474	0.00088371	0.000372096	0.000771809	0.000523922	0.000198608	0.000567073	0.000285337	0.000639409	0.000931995	0.000310093	0.000295084	0.000234579	0.000456761	0.000880384	0.000263376	0.000637965	0.000254934	0.000955035	0.000212946	0.000579465	0.000359649	0.000554397	0.000909007	0.000554498	0.00056636	0.000392183	0.000262375	0.000241544	0.000446868	0.000689181	0.000297306	0.000509242	0.000377803	0.000340551	0.000486056	0.000517177	0.000183426	0.000609247	0.000727728
53	0.000439663	0.000395895	0.000716218	9.54772e-05	0.000538322	0.000615674	0.00039896	0.000192949	0.000220152	0.000489474	0.00088371	0.000372096	0.000771809	0.000523922	0.000198608	0.000567073	0.000285337	0.000639409	0.000931995	0.000310093	0.000295084	0.000234579	0.000456761	0.000880384	0.000263376	0.000637965	0.000254934	0.000955035	0.000212946	0.000579465	0.000359649	0.000554397	0.000909007	0.000554498	0.00056636	0.000392183	0.000262375	0.000241544	0.000446868	0.000689181	0.000297306	0.000509242	0.000377803	0.000340551	0.000486056	0.000517177	0.000183426	0.000609247	0.000727728
53.2	0.000439663	0.000395895	0.000716218	9.54772e-05	0.000538322	0.000615674	0.00039896	0.000192949	0.000220152	0.000489474	0.00088371	0.000372096	0.000771809	0.000523922	0.000198608	0.000567073	0.000285337	0.000639409	0.000931995	0.000310093	0.000295084	0.000234579	0.000456761	0.000880384	0.000263376	0.000637965	0.000254934	0.000955035	0.000212946	0.000579465	0.000359649	0.000554397	0.000909007	0.000554498	0.00056636	0.000392183	0.000262375	0.000241544	0.000446868	0.000689181	0.000297306	0.000509242	0.000377803	0.000340551	0.000486056	0.000517177	0.000183426	0.000609247	0.000727728
53.4	0.000439663	0.000395895	0.000716218	9.54772e-05	0.000538322	0.000615674	0.00039896	0.000192949	0.000220152	0.000489474	0.00088371	0.000372096	0.000771809	0.000523922	0.000198608	0.000567073	0.000285337	0.000639409	0.000931995	0.000310093	0.000295084	0.000234579	0.000456761	0.000880384	0.000263376	0.000637965	0.000254934	0.000955035	0.000212946	0.000579465	0.000359649	0.000554397	0.000909007	0.000554498	0.00056636	0.000392183	0.000262375	0.000241544	0.000446868	0.000689181	0.000297306	0.000509242	0.000377803	0.000340551	0.000486056	0.000517177	0.000183426	0.000609247	0.000727728
53.6	0.000439663	0.000395895	0.000716218	9.54772e-05	0.000538322	0.000615674	0.00039896	0.000192949	0.000220152	0.000489474	0.00088371	0.000372096	0.000771809	0.000523922	0.000198608	0.000567073	0.000285337	0.000639409	0.000931995	0.000310093	0.000295084	0.000234579	0.000456761	0.000880384	0.000263376	0.000637965	0.000254934	0.000955035	0.000212946	0.000579465	0.000359649	0.000554397	0.000909007	0.000554498	0.00056636	0.000392183	0.000262375	0.000241544	0.000446868	0.000689181	0.000297306	0.000509242	0.000377803	0.000340551	0.000486056	0.000517177	0.000183426	0.000609247	0.000727728
53.8	0.000439663	0.000395895	0.000716218	9.54772e-05	0.000538322	0.000615674	0.00039896	0.000192949	0.000220152	0.000489474	0.00088371	0.000372096	0.000771809	0.000523922	0.000198608	0.000567073	0.000285337	0.000639409	0.000931995	0.000310093	0.000295084	0.000234579	0.000456761	0.000880384	0.000263376	0.000637965	0.000254934	0.000955035	0.000212946	0.000579465	0.000359649	0.000554397	0.000909007	0.000554498	0.00056636	0.000392183	0.000262375	0.000241544	0.000446868	0.000689181	0.000297306	0.000509242	0.000377803	0.000340551	0.000486056	0.000517177	0.000183426	0.000609247	0.000727728
54	0.000439663	0.000395895	0.000716218	9.54772e-05	0.000538322	0.000615674	0.00039896	0.000192949	0.000220152	0.000489474	0.00088371	0.000372096	0.000771809	0.000523922	0.000198608	0.000567073	0.000285337	0.000639409	0.000931995	0.000310093	0.000295084	0.000234579	0.000456761	0.000880384	0.000263376	0.000637965	0.000254934	0.000955035	0.000212946	0.000579465	0.000359649	0.000554397	0.000909007	0.000554498	0.00056636	0.000392183	0.000262375	0.000241544	0.000446868	0.000689181	0.000297306	0.000509242	0.000377803	0.000340551	0.000486056	0.000517177	0.000183426	0.000609247	0.000727728
54.2	0.000439663	0.000395895	0.000716218	9.54772e-05	0.000538322	0.000615674	0.00039896	0.000192949	0.000220152	0.000489474	0.00088371	0.000372096	0.000771809	0.000523922	0.000198608	0.000567073	0.000285337	0.000639409	0.000931995	0.000310093	0.000295084	0.000234579	0.000456761	0.000880384	0.000263376	0.000637965	0.000254934	0.000955035	0.000212946	0.000579465	0.000359649	0.000554397	0.000909007	0.000554498	0.00056636	0.000392183	0.000262375	0.000241544	0.000446868	0.000689181	0.000297306	0.000509242	0.000377803	0.000340551	0.000486056	0.000517177	0.000183426	0.000609247	0.000727728
54.4	0.000439663	0.000395895	0.000716218	9.54772e-05	0.000538322	0.000615674	0.00039896	0.000192949	0.000220152	0.000489474	0.00088371	0.000372096	0.000771809	0.000523922	0.000198608	0.000567073	0.000285337	0.000639409	0.000931995	0.000310093	0.000295084	0.000234579	0.000456761	0.000880384	0.000263376	0.000637965	0.000254934	0.000955035	0.000212946	0.000579465	0.000359649	0.000554397	0.000909007	0.000554498	0.00056636	0.000392183	0.000262375	0.000241544	0.000446868	0.000689181	0.000297306	0.000509242	0.000377803	0.000340551	0.000486056	0.000517177	0.000183426	0.000609247	0.000727728
54.6	0.000439663	0.000395895	0.000716218	9.54772e-05	0.000538322	0.000615674	0.00039896	0.000192949	0.000220152	0.000489474	0.00088371	0.000372096	0.000771809	0.000523922	0.000198608	0.000567073	0.000285337	0.000639409	0.000931995	0.000310093	0.000295084	0.000234579	0.000456761	0.000880384	0.000263376	0.000637965	0.000254934	0.000955035	0.000212946	0.000579465	0.000359649	0.000554397	0.000909007	0.000554498	0.00056636	0.000392183	0.000262375	0.000241544	0.000446868	0.000689181	0.000297306	0.000509242	0.000377803	0.000340551	0.000486056	0.000517177	0.000183426	0.000609247	0.000727728
54.8	0.000439663	0.000395895	0.000716218	9.54772e-05	0.000538322	0.000615674	0.00039896	0.000192949	0.000220152	0.000489474	0.00088371	0.000372096	0.000771809	0.000523922	0.000198608	0.000567073	0.000285337	0.000639409	0.000931995	0.000310093	0.000295084	0.000234579	0.000456761	0.000880384	0.000263376	0.000637965	0.000254934	0.000955035	0.000212946	0.000579465	0.000359649	0.000554397	0.000909007	0.000554498	0.00056636	0.000392183	0.000262375	0.000241544	0.000446868	0.000689181	0.000297306	0.000509242	0.000377803	0.000340551	0.000486056	0.000517177	0.000183426	0.000609247	0.000727728
55	0.000439663	0.000395895	0.000716218	9.54772e-05	0.000538322	0.000615674	0.00039896	0.000192949	0.000220152	0.000489474	0.00088371	0.000372096	0.000771809	0.000523922	0.000198608	0.000567073	0.000285337	0.000639409	0.000931995	0.000310093	0.000295084	0.000234579	0.000456761	0.000880384	0.000263376	0.000637965	0.000254934	0.000955035	0.000212946	0.000579465	0.000359649	0.000554397	0.000909007	0.000554498	0.00056636	0.000392183	0.000262375	0.000241544	0.000446868	0.000689181	0.000297306	0.000509242	0.000377803	0.000340551	0.000486056	0.000517177	0.000183426	0.000609247	0.000727728
55.2	0.000439663	0.000395895	0.000716218	9.54772e-05	0.000538322	0.000615674	0.00039896	0.000192949	0.000220152	0.000489474	0.00088371	0.000372096	0.000771809	0.000523922	0.000198608	0.000567073	0.000285337	0.000639409	0.000931995	0.000310093	0.000295084	0.000234579	0.000456761	0.000880384	0.000263376	0.000637965	0.000254934	0.000955035	0.000212946	0.000579465	0.000359649	0.000554397	0.000909007	0.000554498	0.00056636	0.000392183	0.000262375	0.000241544	0.000446868	0.000689181	0.000297306	0.000509242	0.000377803	0.000340551	0.000486056	0.000517177	0.000183426	0.000609247	0.000727728
55.4	0.000439663	0.000395895	0.000716218	9.54772e-05	0.000538322	0.000615674	0.00039896	0.000192949	0.000220152	0.000489474	0.00088371	0.000372096	0.000771809	0.000523922	0.000198608	0.000567073	0.000285337	0.000639409	0.000931995	0.000310093	0.000295084	0.000234579	0.000456761	0.000880384	0.000263376	0.000637965	0.000254934	0.000955035	0.000212946	0.000579465	0.000359649	0.000554397	0.000909007	0.000554498	0.00056636	0.000392183	0.000262375	0.000241544	0.000446868	0.000689181	0.000297306	0.000509242	0.000377803	0.000340551	0.000486056	0.000517177	0.000183426	0.000609247	0.000727728
55.6	0.000439663	0.000395895	0.000716218	9.54772e-05	0.000538322	0.000615674	0.00039896	0.000192949	0.000220152	0.000489474	0.00088371	0.000372096	0.000771809	0.000523922	0.000198608	0.000567073	0.000285337	0.000639409	0.000931995	0.000310093	0.000295084	0.000234579	0.000456761	0.000880384	0.000263376	0.000637965	0.000254934	0.000955035	0.000212946	0.000579465	0.000359649	0.000554397	0.000909007	0.000554498	0.00056636	0.000392183	0.000262375	0.000241544	0.000446868	0.000689181	0.000297306	0.000509242	0.000377803	0.000340551	0.000486056	0.000517177	0.000183426	0.000609247	0.000727728
55.8	0.000439663	0.000395895	0.000716218	9.54772e-05	0.000538322	0.000615674	0.00039896	0.000192949	0.000220152	0.000489474	0.00088371	0.000372096	0.000771809	0.000523922	0.000198608	0.000567073	0.000285337	0.000639409	0.000931995	0.000310093	0.000295084	0.000234579	0.000456761	0.000880384	0.000263376	0.000637965	0.000254934	0.000955035	0.000212946	0.000579465	0.000359649	0.000554397	0.000909007	0.000554498	0.00056636	0.000392183	0.000262375	0.000241544	0.000446868	0.000689181	0.000297306	0.000509242	0.000377803	0.000340551	0.000486056	0.000517177	0.000183426	0.000609247	0.000727728
56	0.000439663	0.000395895	0.000716218	9.54772e-05	0.000538322	0.000615674	0.00039896	0.000192949	0.000220152	0.000489474	0.00088371	0.000372096	0.000771809	0.000523922	0.000198608	0.000567073	0.000285337	0.000639409	0.000931995	0.000310093	0.000295084	0.000234579	0.000456761	0.000880384	0.000263376	0.000637965	0.000254934	0.000955035	0.000212946	0.000579465	0.000359649	0.000554397	0.000909007	0.000554498	0.00056636	0.000392183	0.000262375	0.000241544	0.000446868	0.000689181	0.000297306	0.000509242	0.000377803	0.000340551	0.000486056	0.000517177	0.000183426	0.000609247	0.000727728
56.2	0.000439663	0.000395895	0.000716218	9.54772e-05	0.000538322	0.000615674	0.00039896	0.000192949	0.000220152	0.000489474	0.00088371	0.000372096	0.000771809	0.000523922	0.000198608	0.000567073	0.000285337	0.000639409	0.000931995	0.000310093	0.000295084	0.000234579	0.000456761	0.000880384	0.000263376	0.000637965	0.000254934	0.000955035	0.000212946	0.000579465	0.000359649	0.000554397	0.000909007	0.000554498	0.00056636	0.000392183	0.000262375	0.000241544	0.000446868	0.000689181	0.000297306	0.000509242	0.000377803	0.000340551	0.000486056	0.000517177	0.000183426	0.000609247	0.000727728
56.4	0.000439663	0.000395895	0.000716218	9.54772e-05	0.000538322	0.000615674	0.00039896	0.000192949	0.000220152	0.000489474	0.00088371	0.000372096	0.000771809	0.000523922	0.000198608	0.000567073	0.000285337	0.000639409	0.000931995	0.000310093	0.000295084	0.000234579	0.000456761	0.000880384	0.000263376	0.000637965	0.000254934	0.000955035	0.000212946	0.000579465	0.000359649	0.000554397	0.000909007	0.000554498	0.00056636	0.000392183	0.000262375	0.000241544	0.000446868	0.000689181	0.000297306	0.000509242	0.000377803	0.000340551	0.000486056	0.000517177	0.000183426	0.000609247	0.000727728
56.6	0.000439663	0.000395895	0.000716218	9.54772e-05	0.000538322	0.000615674	0.00039896	0.000192949	0.000220152	0.000489474	0.00088371	0.000372096	0.000771809	0.000523922	0.000198608	0.000567073	0.000285337	0.000639409	0.000931995	0.000310093	0.000295084	0.000234579	0.000456761	0.000880384	0.000263376	0.000637965	0.000254934	0.000955035	0.000212946	0.000579465	0.000359649	0.000554397	0.000909007	0.000554498	0.00056636	0.000392183	0.000262375	0.000241544	0.000446868	0.000689181	0.000297306	0.000509242	0.000377803	0.000340551	0.000486056	0.000517177	0.000183426	0.000609247	0.000727728
56.8	0.000439663	0.000395895	0.000716218	9.54772e-05	0.000538322	0.000615674	0.00039896	0.000192949	0.000220152	0.000489474	0.00088371	0.000372096	0.000771809	0.000523922	0.000198608	0.000567073	0.000285337	0.000639409	0.000931995	0.000310093	0.000295084	0.000234579	0.000456761	0.000880384	0.000263376	0.000637965	0.000254934	0.000955035	0.000212946	0.000579465	0.000359649	0.000554397	0.000909007	0.000554498	0.00056636	0.000392183	0.000262375	0.000241544	0.000446868	0.000689181	0.000297306	0.000509242	0.000377803	0.000340551	0.000486056	0.000517177	0.000183426	0.000609247	0.000727728
57	0.000439663	0.000395895	0.000716218	9.54772e-05	0.000538322	0.000615674	0.00039896	0.000192949	0.000220152	0.000489474	0.00088371	0.000372096	0.000771809	0.000523922	0.000198608	0.000567073	0.000285337	0.000639409	0.000931995	0.000310093	0.000295084	0.000234579	0.000456761	0.000880384	0.000263376	0.000637965	0.000254934	0.000955035	0.000212946	0.000579465	0.000359649	0.000554397	0.000909007	0.000554498	0.00056636	0.000392183	0.000262375	0.000241544	0.000446868	0.000689181	0.000297306	0.000509242	0.000377803	0.000340551	0.000486056	0.000517177	0.000183426	0.000609247	0.000727728
57.2	0.000439663	0.000395895	0.000716218	9.54772e-05	0.000538322	0.000615674	0.00039896	0.000192949	0.000220152	0.000489474	0.00088371	0.000372096	0.000771809	0.000523922	0.000198608	0.000567073	0.000285337	0.000639409	0.000931995	0.000310093	0.000295084	0.000234579	0.000456761	0.000880384	0.000263376	0.000637965	0.000254934	0.000955035	0.000212946	0.000579465	0.000359649	0.000554397	0.000909007	0.000554498	0.00056636	0.000392183	0.000262375	0.000241544	0.000446868	0.000689181	0.000297306	0.000509242	0.000377803	0.000340551	0.000486056	0.000517177	0.000183426	0.000609247	0.000727728
57.4	0.000439663	0.000395895	0.000716218	9.54772e-05	0.000538322	0.000615674	0.00039896	0.000192949	0.000220152	0.000489474	0.00088371	0.000372096	0.000937962	0.000523922	0.000198608	0.000567073	0.000285337	0.000639409	0.000931995	0.000310093	0.000295084	0.000234579	0.000456761	0.000880384	0.000263376	0.000637965	0.000254934	0.000955035	0.000212946	0.000579465	0.000359649	0.000554397	0.000909007	0.000554498	0.00056636	0.000392183	0.000262375	0.000241544	0.000446868	0.000689181	0.000297306	0.000509242	0.000377803	0.000340551	0.000486056	0.000517177	0.000183426	0.000609247	0.000727728
57.6	0.000439663	0.000395895	0.000716218	9.54772e-05	0.000538322	0.000615674	0.00039896	0.000192949	0.000220152	0.000489474	0.00088371	0.000372096	0.00111474	0.000523922	0.000198608	0.000567073	0.000285337	0.000639409	0.000931995	0.000310093	0.000295084	0.000234579	0.000456761	0.000880384	0.000263376	0.000637965	0.000254934	0.000955035	0.000212946	0.000579465	0.000359649	0.000554397	0.000909007	0.000554498	0.00056636	0.000392183	0.000262375	0.000241544	0.000446868	0.000689181	0.000297306	0.000509242	0.000377803	0.000340551	0.000486056	0.000517177	0.000183426	0.000609247	0.000727728
57.8	0.000439663	0.000395895	0.000716218	9.54772e-05	0.000538322	0.000615674	0.00039896	0.000192949	0.000220152	0.000489474	0.00088371	0.000372096	0.00113551	0.000523922	0.000198608	0.000567073	0.000285337	0.000639409	0.000931995	0.000310093	0.000295084	0.000234579	0.000456761	0.000880384	0.000263376	0.000637965	0.000254934	0.000955035	0.000212946	0.000579465	0.000359649	0.000554397	0.000909007	0.000554498	0.00056636	0.000392183	0.000262375	0.000241544	0.000446868	0.000689181	0.000297306	0.000509242	0.000377803	0.000340551	0.000486056	0.000517177	0.000183426	0.000609247	0.000727728
58	0.000439663	0.000395895	0.000716218	9.54772e-05	0.000538322	0.000615674	0.00039896	0.000192949	0.000220152	0.000489474	0.00088371	0.000372096	0.00115734	0.000523922	0.000198608	0.000567073	0.000285337	0.000639409	0.000931995	0.000310093	0.000295084	0.000234579	0.000456761	0.000880384	0.000263376	0.000637965	0.000254934	0.000955035	0.000212946	0.000579465	0.000359649	0.000554397	0.000909007	0.000554498	0.00056636	0.000392183	0.000262375	0.000241544	0.000446868	0.000689181	0.000297306	0.000509242	0.000377803	0.000340551	0.000486056	0.000517177	0.000183426	0.000609247	0.000727728
58.2	0.000439663	0.000395895	0.000716218	9.54772e-05	0.000538322	0.000615674	0.00039896	0.000192949	0.000220152	0.000489474	0.00088371	0.000372096	0.00117886	0.000523922	0.000198608	0.000567073	0.000285337	0.000639409	0.000931995	0.000310093	0.000295084	0.000234579	0.000456761	0.000880384	0.000263376	0.000637965	0.000254934	0.000955035	0.000212946	0.000579465	0.000359649	0.000554397	0.000909007	0.000554498	0.00056636	0.000392183	0.000262375	0.000241544	0.000446868	0.000689181	0.000297306	0.000509242	0.000377803	0.000340551	0.000486056	0.000517177	0.000183426	0.000609247	0.000727728
58.4	0.000439663	0.000395895	0.000716218	9.54772e-05	0.000538322	0.000615674	0.00039896	0.000192949	0.000220152	0.000489474	0.00088371	0.000372096	0.00120161	0.000523922	0.000198608	0.000567073	0.000285337	0.000639409	0.000931995	0.000310093	0.000295084	0.000234579	0.000456761	0.000880384	0.000263376	0.000637965	0.000254934	0.000955035	0.000212946	0.000579465	0.000359649	0.000554397	0.000909007	0.000554498	0.00056636	0.000392183	0.000262375	0.000241544	0.000446868	0.000689181	0.000297306	0.000509242	0.000377803	0.000340551	0.000486056	0.000517177	0.000183426	0.000609247	0.000727728
58.6	0.000439663	0.000395895	0.000716218	9.54772e-05	0.000538322	0.000615674	0.00039896	0.000192949	0.000220152	0.000489474	0.00088371	0.000372096	0.00122379	0.000523922	0.000198608	0.000567073	0.000285337	0.000639409	0.000931995	0.000310093	0.000295084	0.000234579	0.000456761	0.000880384	0.000263376	0.000637965	0.000254934	0.000955035	0.000212946	0.000579465	0.000359649	0.000554397	0.000909007	0.000554498	0.00056636	0.000392183	0.000262375	0.000241544	0.000446868	0.000689181	0.000297306	0.000509242	0.000377803	0.000340551	0.000486056	0.000517177	0.000183426	0.000609247	0.000727728
58.8	0.000439663	0.000395895	0.000716218	9.54772e-05	0.000538322	0.000615674	0.00039896	0.000192949	0.000220152	0.000489474	0.00088371	0.000372096	0.00124568	0.000523922	0.000198608	0.000567073	0.000285337	0.000639409	0.000931995	0.000310093	0.000295084	0.000234579	0.000456761	0.000880384	0.000263376	0.000637965	0.000254934	0.000955035	0.000212946	0.000579465	0.000359649	0.000554397	0.000909007	0.000554498	0.00056636	0.000392183	0.000262375	0.000241544	0.000446868	0.000689181	0.000297306	0.000509242	0.000377803	0.000340551	0.000486056	0.000517177	0.000183426	0.000609247	0.000727728
59	0.000439663	0.000395895	0.000716218	9.54772e-05	0.000538322	0.000615674	0.00039896	0.000192949	0.000220152	0.000489474	0.00088371	0.000372096	0.00126967	0.000523922	0.000198608	0.000567073	0.000285337	0.000639409	0.000931995	0.000310093	0.000295084	0.000234579	0.000456761	0.000880384	0.000263376	0.000637965	0.000254934	0.000955035	0.000212946	0.000579465	0.000359649	0.000554397	0.000909007	0.000554498	0.00056636	0.000392183	0.000262375	0.000241544	0.000446868	0.000689181	0.000297306	0.000509242	0.000377803	0.000340551	0.000486056	0.000517177	0.000183426	0.000609247	0.000727728
59.2	0.000439663	0.000395895	0.000716218	9.54772e-05	0.000538322	0.000615674	0.00039896	0.000192949	0.000220152	0.000489474	0.00088371	0.000372096	0.00129239	0.000523922	0.000198608	0.000567073	0.000285337	0.000639409	0.000931995	0.000310093	0.000295084	0.000234579	0.000456761	0.000880384	0.000263376	0.000637965	0.000254934	0.000955035	0.000212946	0.000579465	0.000359649	0.000554397	0.000909007	0.000554498	0.00056636	0.000392183	0.000262375	0.000241544	0.000446868	0.000689181	0.000297306	0.000509242	0.000377803	0.000340551	0.000486056	0.000517177	0.000183426	0.000609247	0.000727728
59.4	0.000439663	0.000395895	0.000716218	9.54772e-05	0.000538322	0.000615674	0.00039896	0.000192949	0.000220152	0.000489474	0.00088371	0.000372096	0.00131559	0.000523922	0.000198608	0.000567073	0.000285337	0.000639409	0.000931995	0.000310093	0.000295084	0.000234579	0.000456761	0.000880384	0.000263376	0.000637965	0.000254934	0.000955035	0.000212946	0.000579465	0.000359649	0.000554397	0.000909007	0.000554498	0.00056636	0.000392183	0.000262375	0.000241544	0.000446868	0.000689181	0.000297306	0.000509242	0.000377803	0.000340551	0.000486056	0.000517177	0.000183426	0.000609247	0.000727728
59.6	0.000439663	0.000395895	0.000716218	9.54772e-05	0.000538322	0.000615674	0.00039896	0.000192949	0.000220152	0.000489474	0.00088371	0.000372096	0.00134002	0.000523922	0.000198608	0.000567073	0.000285337	0.000639409	0.000931995	0.000310093	0.000295084	0.000234579	0.000456761	0.000880384	0.000263376	0.000637965	0.000254934	0.000955035	0.000212946	0.000579465	0.000359649	0.000554397	0.000909007	0.000554498	0.00056636	0.000392183	0.000262375	0.000241544	0.000446868	0.000689181	0.000297306	0.000509242	0.000377803	0.000340551	0.000486056	0.000517177	0.000183426	0.000609247	0.000727728
59.8	0.000439663	0.000395895	0.000716218	9.54772e-05	0.000538322	0.000615674	0.00039896	0.000192949	0.000220152	0.000489474	0.00088371	0.000372096	0.001365	0.000523922	0.000198608	0.000567073	0.000285337	0.000639409	0.000931995	0.000310093	0.000295084	0.000234579	0.000456761	0.000880384	0.000263376	0.000637965	0.000254934	0.000955035	0.000212946	0.000579465	0.000359649	0.000554397	0.000909007	0.000554498	0.00056636	0.000392183	0.000262375	0.000241544	0.000446868	0.000689181	0.000297306	0.000509242	0.000377803	0.000340551	0.000486056	0.000517177	0.000183426	0.000609247	0.000727728
60	0.000439663	0.000395895	0.000716218	9.54772e-05	0.000538322	0.000615674	0.00039896	0.000192949	0.000220152	0.000489474	0.00088371	0.000372096	0.00138943	0.000523922	0.000198608	0.000567073	0.000285337	0.000639409	0.000931995	0.000310093	0.000295084	0.000234579	0.000456761	0.000880384	0.000263376	0.000637965	0.000254934	0.000955035	0.000212946	0.000579465	0.000359649	0.000554397	0.000909007	0.000554498	0.00056636	0.000392183	0.000262375	0.000241544	0.000446868	0.000689181	0.000297306	0.000509242	0.000377803	0.000340551	0.000486056	0.000517177	0.000183426	0.000609247	0.000727728
60.2	0.000439663	0.000395895	0.000716218	9.54772e-05	0.000538322	0.000615674	0.00039896	0.000192949	0.000220152	0.000489474	0.00088371	0.000372096	0.00141287	0.000523922	0.000198608	0.000567073	0.000285337	0.000639409	0.000931995	0.000310093	0.000295084	0.000234579	0.000456761	0.000880384	0.000263376	0.000637965	0.000254934	0.000955035	0.000212946	0.000579465	0.000359649	0.000554397	0.000909007	0.000554498	0.00056636	0.000392183	0.000262375	0.000241544	0.000446868	0.000689181	0.000297306	0.000509242	0.000377803	0.000340551	0.000486056	0.000517177	0.000183426	0.000609247	0.000727728
60.4	0.000439663	0.000395895	0.000716218	9.54772e-05	0.000538322	0.000615674	0.00039896	0.000192949	0.000220152	0.000489474	0.00088371	0.000372096	0.0014404	0.000523922	0.000198608	0.000567073	0.000285337	0.000639409	0.000931995	0.000310093	0.000295084	0.000234579	0.000456761	0.000880384	0.000263376	0.000637965	0.000254934	0.000955035	0.000212946	0.000579465	0.000359649	0.000554397	0.000909007	0.000554498	0.00056636	0.000392183	0.000262375	0.000241544	0.000446868	0.000689181	0.000297306	0.000509242	0.000377803	0.000340551	0.000486056	0.000517177	0.000183426	0.000609247	0.000727728
60.6	0.000439663	0.000395895	0.000716218	9.54772e-05	0.000538322	0.000615674	0.00039896	0.000192949	0.000220152	0.000489474	0.00088371	0.000372096	0.00146747	0.000523922	0.000198608	0.000567073	0.000285337	0.000639409	0.000931995	0.000310093	0.000295084	0.000234579	0.000456761	0.000880384	0.000263376	0.000637965	0.000254934	0.000955035	0.000212946	0.000579465	0.000359649	0.000554397	0.000909007	0.000554498	0.00056636	0.000392183	0.000262375	0.000241544	0.000446868	0.000689181	0.000297306	0.000509242	0.000377803	0.000340551	0.000486056	0.000517177	0.000183426	0.000609247	0.000727728
60.8	0.000439663	0.000395895	0.000716218	9.54772e-05	0.000538322	0.000615674	0.00039896	0.000192949	0.000220152	0.000489474	0.00088371	0.000372096	0.00149238	0.000523922	0.000198608	0.000567073	0.000285337	0.000639409	0.000931995	0.000310093	0.000295084	0.000234579	0.000456761	0.000880384	0.000263376	0.000637965	0.000254934	0.000955035	0.000212946	0.000579465	0.000359649	0.000554397	0.000909007	0.000554498	0.00056636	0.000392183	0.000262375	0.000241544	0.000446868	0.000689181	0.000297306	0.000509242	0.000377803	0.000340551	0.000486056	0.000517177	0.000183426	0.000609247	0.000727728
61	0.000439663	0.000395895	0.000716218	9.54772e-05	0.000538322	0.000615674	0.00039896	0.000192949	0.000220152	0.000489474	0.00088371	0.000372096	0.00152122	0.000523922	0.000198608	0.000567073	0.000285337	0.000639409	0.000931995	0.000310093	0.000295084	0.000234579	0.000456761	0.000880384	0.000263376	0.000637965	0.000254934	0.000955035	0.000212946	0.000579465	0.000359649	0.000554397	0.000909007	0.000554498	0.00056636	0.000392183	0.000262375	0.000241544	0.000446868	0.000689181	0.000297306	0.000509242	0.000377803	0.000340551	0.000486056	0.000517177	0.000183426	0.000609247	0.000727728
61.2	0.000439663	0.000395895	0.000716218	9.54772e-05	0.000538322	0.000615674	0.00039896	0.000192949	0.000220152	0.000489474	0.00088371	0.000372096	0.00154945	0.000523922	0.000198608	0.000567073	0.000285337	0.000639409	0.000931995	0.000310093	0.000295084	0.000234579	0.000456761	0.000880384	0.000263376	0.000637965	0.000254934	0.000955035	0.000212946	0.000579465	0.000359649	0.000554397	0.000909007	0.000554498	0.00056636	0.000392183	0.000262375	0.000241544	0.000446868	0.000689181	0.000297306	0.000509242	0.000377803	0.000340551	0.000486056	0.000517177	0.000183426	0.000609247	0.000727728
61.4	0.000439663	0.000395895	0.000716218	9.54772e-05	0.000538322	0.000615674	0.00039896	0.000192949	0.000220152	0.000489474	0.00088371	0.000372096	0.00157954	0.000523922	0.000198608	0.000567073	0.000285337	0.000639409	0.000931995	0.000310093	0.000295084	0.000234579	0.000456761	0.000880384	0.000263376	0.000637965	0.000254934	0.000955035	0.000212946	0.000579465	0.000359649	0.000554397	0.000909007	0.000554498	0.00056636	0.000392183	0.000262375	0.000241544	0.000446868	0.000689181	0.000297306	0.000509242	0.000377803	0.000340551	0.000486056	0.000517177	0.000183426	0.000609247	0.000727728
61.6	0.000439663	0.000395895	0.000716218	9.54772e-05	0.000538322	0.000615674	0.00039896	0.000192949	0.000220152	0.000489474	0.00088371	0.000372096	0.00160927	0.000523922	0.000198608	0.000567073	0.000285337	0.000639409	0.000931995	0.000310093	0.000295084	0.000234579	0.000456761	0.000880384	0.000263376	0.000637965	0.000254934	0.000955035	0.000212946	0.000579465	0.000359649	0.000554397	0.000909007	0.000554498	0.00056636	0.000392183	0.000262375	0.000241544	0.000446868	0.000689181	0.000297306	0.000509242	0.000377803	0.000340551	0.000486056	0.000517177	0.000183426	0.000609247	0.000727728
61.8	0.000439663	0.000395895	0.000716218	9.54772e-05	0.000538322	0.000615674	0.00039896	0.000192949	0.000220152	0.000489474	0.00088371	0.000372096	0.0016411	0.000523922	0.000198608	0.000567073	0.000285337	0.000639409	0.000931995	0.000310093	0.000295084	0.000234579	0.000456761	0.000880384	0.000263376	0.000637965	0.000254934	0.000955035	0.000212946	0.000579465	0.000359649	0.000554397	0.000909007	0.000554498	0.00056636	0.000392183	0.000262375	0.000241544	0.000446868	0.000689181	0.000297306	0.000509242	0.000377803	0.000340551	0.000486056	0.000517177	0.000183426	0.000609247	0.000727728
62	0.000439663	0.000395895	0.000716218	9.54772e-05	0.000538322	0.000615674	0.00039896	0.000192949	0.000220152	0.000489474	0.00088371	0.000372096	0.00167483	0.000523922	0.000198608	0.000567073	0.000285337	0.000639409	0.000931995	0.000310093	0.000295084	0.000234579	0.000456761	0.000880384	0.000263376	0.000637965	0.000254934	0.000955035	0.000212946	0.000579465	0.000359649	0.000554397	0.000909007	0.000554498	0.00056636	0.000392183	0.000262375	0.000241544	0.000446868	0.000689181	0.000297306	0.000509242	0.000377803	0.000340551	0.000486056	0.000517177	0.000183426	0.000609247	0.000727728
62.2	0.000439663	0.000395895	0.000716218	9.54772e-05	0.000538322	0.000615674	0.00039896	0.000192949	0.000220152	0.000489474	0.00088371	0.000372096	0.00170746	0.000523922	0.000198608	0.000567073	0.000285337	0.000639409	0.000931995	0.000310093	0.000295084	0.000234579	0.000456761	0.000880384	0.000263376	0.000637965	0.000254934	0.000955035	0.000212946	0.000579465	0.000359649	0.000554397	0.000909007	0.000554498	0.00056636	0.000392183	0.000262375	0.000241544	0.000446868	0.000689181	0.000297306	0.000509242	0.000377803	0.000340551	0.000486056	0.000517177	0.000183426	0.000609247	0.000727728
62.4	0.000439663	0.000395895	0.000716218	9.54772e-05	0.000538322	0.000615674	0.00039896	0.000192949	0.000220152	0.000489474	0.00088371	0.000372096	0.00174327	0.000523922	0.000198608	0.000567073	0.000285337	0.000639409	0.000931995	0.000310093	0.000295084	0.000234579	0.000456761	0.000880384	0.000263376	0.000637965	0.000254934	0.000955035	0.000212946	0.000579465	0.000359649	0.000554397	0.000909007	0.000554498	0.00056636	0.000392183	0.000262375	0.000241544	0.000446868	0.000689181	0.000297306	0.000509242	0.000377803	0.000340551	0.000486056	0.000517177	0.000183426	0.000609247	0.000727728
62.6	0.000439663	0.000395895	0.000716218	9.54772e-05	0.000538322	0.000615674	0.00039896	0.000192949	0.000220152	0.000489474	0.00088371	0.000372096	0.00177835	0.000523922	0.000198608	0.000567073	0.000285337	0.000639409	0.000931995	0.000310093	0.000295084	0.000234579	0.000456761	0.000880384	0.000263376	0.000637965	0.000254934	0.000955035	0.000212946	0.000579465	0.000359649	0.000554397	0.000909007	0.000554498	0.00056636	0.000392183	0.000262375	0.000241544	0.000446868	0.000689181	0.000297306	0.000509242	0.000377803	0.000340551	0.000486056	0.000517177	0.000183426	0.000609247	0.000727728
62.8	0.000439663	0.000395895	0.000716218	9.54772e-05	0.000538322	0.000615674	0.00039896	0.000192949	0.000220152	0.000489474	0.00088371	0.000372096	0.00181968	0.000523922	0.000198608	0.000567073	0.000285337	0.000639409	0.000931995	0.000310093	0.000295084	0.000234579	0.000456761	0.000880384	0.000263376	0.000637965	0.000254934	0.000955035	0.000212946	0.000579465	0.000359649	0.000554397	0.000909007	0.000554498	0.00056636	0.000392183	0.000262375	0.000241544	0.000446868	0.000689181	0.000297306	0.000509242	0.000377803	0.000340551	0.000486056	0.000517177	0.000183426	0.000609247	0.000727728
63	0.000439663	0.000395895	0.000716218	9.54772e-05	0.000538322	0.000615674	0.00039896	0.000192949	0.000220152	0.000489474	0.00088371	0.000372096	0.00186475	0.000523922	0.000198608	0.000567073	0.000285337	0.000639409	0.000931995	0.000310093	0.000295084	0.000234579	0.000456761	0.000880384	0.000263376	0.000637965	0.000254934	0.000955035	0.000212946	0.000579465	0.000359649	0.000554397	0.000909007	0.000554498	0.00056636	0.000392183	0.000262375	0.000241544	0.000446868	0.000689181	0.000297306	0.000509242	0.000377803	0.000340551	0.000486056	0.000517177	0.000183426	0.000609247	0.000727728
63.2	0.000439663	0.000395895	0.000716218	9.54772e-05	0.000538322	0.000615674	0.00039896	0.000192949	0.000220152	0.000489474	0.00088371	0.000372096	0.00190761	0.000523922	0.000198608	0.000567073	0.000285337	0.000639409	0.000931995	0.000310093	0.000295084	0.000234579	0.000456761	0.000880384	0.000263376	0.000637965	0.000254934	0.000955035	0.000212946	0.000579465	0.000359649	0.000554397	0.000909007	0.000554498	0.00056636	0.000392183	0.000262375	0.000241544	0.000446868	0.000689181	0.000297306	0.000509242	0.000377803	0.000340551	0.000486056	0.000517177	0.000183426	0.000609247	0.000727728
63.4	0.000439663	0.000395895	0.000716218	9.54772e-05	0.000538322	0.000615674	0.00039896	0.000192949	0.000220152	0.000489474	0.00088371	0.000372096	0.00195563	0.000523922	0.000198608	0.000567073	0.000285337	0.000639409	0.000931995	0.000310093	0.000295084	0.000234579	0.000456761	0.000880384	0.000263376	0.000637965	0.000254934	0.000955035	0.000212946	0.000579465	0.000359649	0.000554397	0.000909007	0.000554498	0.00056636	0.000392183	0.000262375	0.000241544	0.000446868	0.000689181	0.000297306	0.000509242	0.000377803	0.000340551	0.000486056	0.000517177	0.000183426	0.000609247	0.000727728
63.6	0.000439663	0.000395895	0.000716218	9.54772e-05	0.000538322	0.000615674	0.00039896	0.000192949	0.000220152	0.000489474	0.00088371	0.000372096	0.00200565	0.000523922	0.000198608	0.000567073	0.000285337	0.000639409	0.000931995	0.000310093	0.000295084	0.000234579	0.000456761	0.000880384	0.000263376	0.000637965	0.000254934	0.000955035	0.000212946	0.000579465	0.000359649	0.000554397	0.000909007	0.000554498	0.00056636	0.000392183	0.000262375	0.000241544	0.000446868	0.000689181	0.000297306	0.000509242	0.000377803	0.000340551	0.000486056	0.000517177	0.000183426	0.000609247	0.000727728
63.8	0.000439663	0.000395895	0.000716218	9.54772e-05	0.000538322	0.000615674	0.00039896	0.000192949	0.000220152	0.000489474	0.00088371	0.000372096	0.00206235	0.000523922	0.000198608	0.000567073	0.000285337	0.000639409	0.000931995	0.000310093	0.000295084	0.000234579	0.000456761	0.000880384	0.000263376	0.000637965	0.000254934	0.000955035	0.000212946	0.000579465	0.000359649	0.000554397	0.000909007	0.000554498	0.00056636	0.000392183	0.000262375	0.000241544	0.000446868	0.000689181	0.000297306	0.000509242	0.000377803	0.000340551	0.000486056	0.000517177	0.000183426	0.000609247	0.000727728
64	0.000439663	0.000395895	0.000716218	9.54772e-05	0.000538322	0.000615674	0.00039896	0.000192949	0.000220152	0.000489474	0.00088371	0.000372096	0.00212187	0.000523922	0.000198608	0.000567073	0.000285337	0.000639409	0.000931995	0.000310093	0.000295084	0.000234579	0.000456761	0.000880384	0.000263376	0.000637965	0.000254934	0.000955035	0.000212946	0.000579465	0.000359649	0.000554397	0.000909007	0.000554498	0.00056636	0.000392183	0.000262375	0.000241544	0.000446868	0.000689181	0.000297306	0.000509242	0.000377803	0.000340551	0.000486056	0.000517177	0.000183426	0.000609247	0.000727728
64.2	0.000439663	0.000395895	0.000716218	9.54772e-05	0.000538322	0.000615674	0.00039896	0.000192949	0.000220152	0.000489474	0.00088371	0.000372096	0.00218223	0.000523922	0.000198608	0.000567073	0.000285337	0.000639409	0.000931995	0.000310093	0.000295084	0.000234579	0.000456761	0.000880384	0.000263376	0.000637965	0.000254934	0.000955035	0.000212946	0.000579465	0.000359649	0.000554397	0.000909007	0.000554498	0.00056636	0.000392183	0.000262375	0.000241544	0.000446868	0.000689181	0.000297306	0.000509242	0.000377803	0.000340551	0.000486056	0.000517177	0.000183426	0.000609247	0.000727728
64.4	0.000439663	0.000395895	0.000716218	9.54772e-05	0.000538322	0.000615674	0.00039896	0.000192949	0.000220152	0.000489474	0.00088371	0.000372096	0.0022543	0.000523922	0.000198608	0.000567073	0.000285337	0.000639409	0.000931995	0.000310093	0.000295084	0.000234579	0.000456761	0.000880384	0.000263376	0.000637965	0.000254934	0.000955035	0.000212946	0.000579465	0.000359649	0.000554397	0.000909007	0.000554498	0.00056636	0.000392183	0.000262375	0.000241544	0.000446868	0.000689181	0.000297306	0.000509242	0.000377803	0.000340551	0.000486056	0.000517177	0.000183426	0.000609247	0.000727728
64.6	0.000439663	0.000395895	0.000716218	9.54772e-05	0.000538322	0.000615674	0.00039896	0.000192949	0.000220152	0.000489474	0.00088371	0.000372096	0.00233709	0.000523922	0.000198608	0.000567073	0.000285337	0.000639409	0.000931995	0.000310093	0.000295084	0.000234579	0.000456761	0.000880384	0.000263376	0.000637965	0.000254934	0.000955035	0.000212946	0.000579465	0.000359649	0.000554397	0.000909007	0.000554498	0.00056636	0.000392183	0.000262375	0.000241544	0.000446868	0.000689181	0.000297306	0.000509242	0.000377803	0.000340551	0.000486056	0.000517177	0.000183426	0.000609247	0.000727728
64.8	0.000439663	0.000395895	0.000716218	9.54772e-05	0.000538322	0.000615674	0.00039896	0.000192949	0.000220152	0.000489474	0.00088371	0.000372096	0.00242037	0.000523922	0.000198608	0.000567073	0.000285337	0.000639409	0.000931995	0.000310093	0.000295084	0.000234579	0.000456761	0.000880384	0.000263376	0.000637965	0.000254934	0.000955035	0.000212946	0.000579465	0.000359649	0.000554397	0.000909007	0.000554498	0.00056636	0.000392183	0.000262375	0.000241544	0.000446868	0.000689181	0.000297306	0.000509242	0.000377803	0.000340551	0.000486056	0.000517177	0.000183426	0.000609247	0.000727728
65	0.000672028	0.000692753	0.0010393	0.000263054	0.000779382	0.000850681	0.000696398	0.0004574	0.0005036	0.000714829	0.00111328	0.000644674	0.00250908	0.000746529	0.000570836	0.000567073	0.000560167	0.000816068	0.00149234	0.000583219	0.000627748	0.0005298	0.000742563	0.00127505	0.000575562	0.00104063	0.000500412	0.00165387	0.000396932	0.000951095	0.000656575	0.000770999	0.000909007	0.000554498	0.000970375	0.000651772	0.000495569	0.000464434	0.000713812	0.00107089	0.00054298	0.000906864	0.000653367	0.000568246	0.000728812	0.000998729	0.000344037	0.000799467	0.00126636
65.2	0.000904393	0.000989612	0.00137466	0.000430631	0.00103116	0.00109348	0.000993836	0.00072185	0.000787048	0.000940184	0.00134793	0.000917251	0.00261574	0.000969136	0.000943064	0.000567073	0.000834998	0.000992727	0.0020762	0.000856345	0.000960413	0.000825021	0.00105301	0.00168677	0.000887749	0.00147203	0.000745891	0.00239441	0.000580918	0.00133705	0.0009535	0.000987601	0.000909007	0.000554498	0.00140071	0.00091136	0.000728763	0.000687325	0.000980756	0.00147419	0.000788655	0.00132656	0.00092893	0.000795942	0.000971568	0.0015195	0.000504648	0.000989688	0.00183414
65.4	0.000904393	0.000989612	0.00139734	0.000430631	0.00105093	0.00110779	0.000993836	0.00072185	0.000787048	0.000940184	0.00136167	0.000917251	0.00272618	0.000969136	0.000943064	0.000567073	0.000834998	0.000992727	0.00212606	0.000856345	0.000960413	0.000825021	0.00110151	0.00172819	0.000887749	0.00152762	0.000745891	0.00248348	0.000580918	0.00136483	0.0009535	0.000987601	0.000909007	0.000554498	0.00145184	0.00091136	0.000728763	0.000687325	0.00101215	0.00151213	0.000788655	0.00136847	0.00092893	0.000795942	0.000971568	0.00159955	0.000504648	0.000989688	0.00189785
65.6	0.000904393	0.000989612	0.00141968	0.000430631	0.00107056	0.00111769	0.000993836	0.00072185	0.000787048	0.000940184	0.00137424	0.000917251	0.00285209	0.000969136	0.000943064	0.000567073	0.000834998	0.000992727	0.00217783	0.000856345	0.000960413	0.000825021	0.0011489	0.00177404	0.000887749	0.00158281	0.000745891	0.0025784	0.000580918	0.00139199	0.0009535	0.000987601	0.000909007	0.000554498	0.00150442	0.00091136	0.000728763	0.000687325	0.00106152	0.00154893	0.000788655	0.0014123	0.00092893	0.000795942	0.000971568	0.0016832	0.000504648	0.000989688	0.00196926
65.8	0.000904393	0.000989612	0.00144232	0.000430631	0.00109363	0.00113021	0.000993836	0.00072185	0.000787048	0.000940184	0.00138264	0.000917251	0.00299815	0.000969136	0.000943064	0.000567073	0.000834998	0.000992727	0.00223439	0.000856345	0.000960413	0.000825021	0.00120896	0.00181987	0.000887749	0.0016419	0.000745891	0.00267565	0.000580918	0.00142117	0.0009535	0.00100759	0.000909007	0.000554498	0.00156128	0.00091136	0.000728763	0.000687325	0.0011054	0.00159444	0.000788655	0.00145457	0.00092893	0.000795942	0.000998578	0.0017702	0.000504648	0.000989688	0.00204308
66	0.000904393	0.000989612	0.00146481	0.000430631	0.0011143	0.00114329	0.000993836	0.00072185	0.000787048	0.000940184	0.00139225	0.000917251	0.00314738	0.000969136	0.000943064	0.000567073	0.000834998	0.000992727	0.0022892	0.000856345	0.000960413	0.000825021	0.00127315	0.00186773	0.000887749	0.00170358	0.000745891	0.00277242	0.000580918	0.00145029	0.0009535	0.00103768	0.000909007	0.000554498	0.00162213	0.00091136	0.000728763	0.000687325	0.00115178	0.00163777	0.000788655	0.00149979	0.00092893	0.000795942	0.00103634	0.00186348	0.000504648	0.000989688	0.00211639
66.2	0.000904393	0.000989612	0.00148738	0.000430631	0.00113372	0.00115188	0.000993836	0.00072185	0.000787048	0.000940184	0.00140629	0.000917251	0.00331722	0.000969136	0.000943064	0.000567073	0.000834998	0.000992727	0.002344	0.000856345	0.000960413	0.000825021	0.00133154	0.00191556	0.000887749	0.00176776	0.000745891	0.00287717	0.000580918	0.00147737	0.0009535	0.00105362	0.000909007	0.000554498	0.00168838	0.00091136	0.000728763	0.000687325	0.00120187	0.00168179	0.000788655	0.00154748	0.00092893	0.000795942	0.00106007	0.00196746	0.000504648	0.000989688	0.00219457
66.4	0.000904393	0.000989612	0.00150854	0.000430631	0.00115792	0.0011614	0.000993836	0.00072185	0.000787048	0.000940184	0.00141754	0.000917251	0.00351578	0.000969136	0.000943064	0.000567073	0.000834998	0.000992727	0.00240361	0.000856345	0.000960413	0.000825021	0.00140308	0.00196376	0.000887749	0.00183696	0.000745891	0.0029875	0.000580918	0.00150665	0.0009535	0.00106687	0.000909007	0.000554498	0.00175482	0.00091136	0.000728763	0.000687325	0.00126233	0.00172764	0.000788655	0.00159248	0.00092893	0.000795942	0.00108394	0.00207362	0.000504648	0.000989688	0.00227928
66.6	0.000904393	0.000989612	0.00152948	0.000430631	0.00118134	0.00117215	0.000993836	0.00072185	0.000787048	0.000940184	0.00142391	0.000917251	0.00372766	0.000969136	0.000943064	0.000567073	0.000834998	0.000992727	0.00246319	0.000856345	0.000960413	0.000825021	0.00148275	0.00201641	0.000887749	0.00191048	0.000745891	0.00309943	0.000580918	0.00153795	0.0009535	0.00109026	0.000909007	0.000554498	0.00182554	0.00091136	0.000728763	0.000687325	0.00132197	0.0017735	0.000788655	0.00163873	0.00092893	0.000795942	0.00110714	0.0021906	0.000504648	0.000989688	0.0023667
66.8	0.000904393	0.000989612	0.0015506	0.000430631	0.00120401	0.00118382	0.000993836	0.00072185	0.000787048	0.000940184	0.00143639	0.000917251	0.00396417	0.000969136	0.000943064	0.000567073	0.000834998	0.00102028	0.00252249	0.000856345	0.000960413	0.000825021	0.0015699	0.00207777	0.000887749	0.00198409	0.000745891	0.0032194	0.000580918	0.00156629	0.0009535	0.00110962	0.000909007	0.000554498	0.0019028	0.000969182	0.000728763	0.000687325	0.00138671	0.00182969	0.000788655	0.00168735	0.000991245	0.000795942	0.00113167	0.00232885	0.000504648	0.000989688	0.00245985
67	0.000904393	0.000989612	0.0015725	0.000430631	0.0012279	0.00119109	0.000993836	0.00072185	0.000787048	0.000940184	0.00144923	0.000917251	0.00423191	0.000969136	0.000943064	0.000567073	0.000834998	0.00105429	0.00258352	0.000856345	0.000960413	0.000825021	0.00166226	0.00213701	0.000887749	0.00206515	0.000745891	0.00334135	0.000580918	0.00159536	0.0009535	0.00112536	0.000909007	0.000554498	0.00198427	0.00104081	0.000728763	0.000687325	0.00146474	0.00188288	0.000788655	0.00173808	0.00106639	0.000795942	0.0011571	0.00246488	0.000504648	0.000989688	0.00255249
67.2	0.000904393	0.000989612	0.00159436	0.000430631	0.00125462	0.00119984	0.000993836	0.00072185	0.000787048	0.000940184	0.00146113	0.000917251	0.00452316	0.000969136	0.000943064	0.000567073	0.000834998	0.00106697	0.00265443	0.000856345	0.000960413	0.000825021	0.00176045	0.00219631	0.000887749	0.00214967	0.000745891	0.00346497	0.000580918	0.00162802	0.0009535	0.00114856	0.000909007	0.000554498	0.00207987	0.001068	0.000728763	0.000687325	0.00154891	0.00194115	0.000788655	0.00178584	0.00109406	0.000795942	0.00118333	0.0026141	0.000504648	0.000989688	0.00264926
67.4	0.000904393	0.000989612	0.00161307	0.000430631	0.00127795	0.00120997	0.000993836	0.00072185	0.000787048	0.000940184	0.00147211	0.000917251	0.00484977	0.000969136	0.000943064	0.000567073	0.000834998	0.00108092	0.00271959	0.000856345	0.000960413	0.000825021	0.00187499	0.00226121	0.000887749	0.00223392	0.000745891	0.00359384	0.000580918	0.00165837	0.0009535	0.00116964	0.000909007	0.000554498	0.00217491	0.001094	0.000728763	0.000687325	0.00163922	0.00200226	0.000788655	0.00183553	0.00112405	0.000795942	0.00120896	0.00278402	0.000504648	0.000989688	0.00275759
67.6	0.000904393	0.000989612	0.00163291	0.000430631	0.00130395	0.00121657	0.000993836	0.00072185	0.000787048	0.000940184	0.00148231	0.000917251	0.00520572	0.000969136	0.000943064	0.000567073	0.000834998	0.00109526	0.00278266	0.000856345	0.000960413	0.000825021	0.00200197	0.00233038	0.000887749	0.00232351	0.000745891	0.00372853	0.000580918	0.00168833	0.0009535	0.00119074	0.000909007	0.000554498	0.00227109	0.00112106	0.000728763	0.000687325	0.00173808	0.0020613	0.000788655	0.0018875	0.00115386	0.000795942	0.0012404	0.00296377	0.000504648	0.000989688	0.00286722
67.8	0.000904393	0.000989612	0.00165265	0.000430631	0.00134076	0.00122446	0.000993836	0.00072185	0.000787048	0.000940184	0.00149508	0.000917251	0.0055975	0.000969136	0.000943064	0.000567073	0.000834998	0.00110872	0.00285393	0.000856345	0.000960413	0.000825021	0.00213189	0.00240114	0.000887749	0.00241777	0.000745891	0.00386363	0.000580918	0.00172155	0.0009535	0.00121422	0.000909007	0.000554498	0.00238728	0.00114868	0.000728763	0.000687325	0.00184766	0.00213798	0.000788655	0.0019381	0.00118376	0.000795942	0.00127223	0.00316632	0.000504648	0.000989688	0.00297596
68	0.000904393	0.000989612	0.00167237	0.000430631	0.00136549	0.00123229	0.000993836	0.00072185	0.000787048	0.000940184	0.00150749	0.000917251	0.00603663	0.000969136	0.000943064	0.000567073	0.000834998	0.00112173	0.00292426	0.000856345	0.000960413	0.000825021	0.00227925	0.00247619	0.000887749	0.00251894	0.000745891	0.00400381	0.000580918	0.00175283	0.0009535	0.00123552	0.000909007	0.000554498	0.00250754	0.00117626	0.000728763	0.000687325	0.00197496	0.00222014	0.000788655	0.00198915	0.00121951	0.000795942	0.00130076	0.00338868	0.000504648	0.000989688	0.00310212
68.2	0.000904393	0.000989612	0.00169128	0.000430631	0.00139408	0.00124179	0.000993836	0.00072185	0.000787048	0.000940184	0.00152212	0.000917251	0.00650956	0.000969136	0.000943064	0.000567073	0.000834998	0.00113913	0.00299982	0.000856345	0.000960413	0.000825021	0.00244225	0.00255896	0.000887749	0.00262233	0.000745891	0.00415213	0.000580918	0.0017827	0.0009535	0.00126235	0.000909007	0.000554498	0.00263214	0.001204	0.000728763	0.000687325	0.00211734	0.00228773	0.000788655	0.00204171	0.00125883	0.000795942	0.00133362	0.00362806	0.000504648	0.000989688	0.00322807
68.4	0.000904393	0.000989612	0.00170727	0.000430631	0.00143159	0.00124614	0.000993836	0.00072185	0.000787048	0.000940184	0.00153739	0.000917251	0.00702162	0.000969136	0.000943064	0.000567073	0.000834998	0.00115846	0.00307055	0.000856345	0.000960413	0.000825021	0.00261202	0.00264134	0.000887749	0.00272718	0.000745891	0.00429835	0.000580918	0.00181825	0.0009535	0.0012915	0.000909007	0.000554498	0.00277269	0.00123378	0.000728763	0.000687325	0.00226708	0.00237377	0.000788655	0.00209297	0.00129908	0.000795942	0.00136539	0.00390938	0.000504648	0.000989688	0.00335362
68.6	0.00100948	0.00118176	0.00172458	0.000430631	0.00146139	0.00125021	0.000993836	0.000918739	0.000787048	0.000994487	0.00154762	0.000917251	0.00757151	0.000969136	0.000943064	0.000567073	0.000834998	0.00117734	0.00314748	0.000856345	0.000960413	0.000825021	0.0028161	0.00272738	0.000887749	0.00283732	0.000889114	0.00444613	0.000580918	0.00185669	0.00115953	0.00131404	0.000909007	0.000554498	0.00292689	0.0012634	0.00084954	0.000687325	0.00244105	0.00248807	0.000788655	0.00214922	0.00134128	0.000901096	0.00140043	0.00421473	0.000692969	0.00103671	0.00349388
68.8	0.00112893	0.00140079	0.00174354	0.000430631	0.00149899	0.00125896	0.000993836	0.0011451	0.000787048	0.00105368	0.00156086	0.000917251	0.00816402	0.000969136	0.000943064	0.000567073	0.000834998	0.00119591	0.0032289	0.000856345	0.000960413	0.000825021	0.00303446	0.00282381	0.000887749	0.00295077	0.00105445	0.00460178	0.000580918	0.00189158	0.00139344	0.00134367	0.000909007	0.000554498	0.00309531	0.0012917	0.000970317	0.000687325	0.00264614	0.00259559	0.000788655	0.00220521	0.00138488	0.00102202	0.00143636	0.0045558	0.000881289	0.00108936	0.00363868
69	0.00115639	0.00145811	0.00176123	0.000430631	0.00153975	0.00126362	0.000993836	0.00121312	0.000787048	0.00106843	0.0015779	0.000917251	0.00878873	0.000969136	0.000943064	0.000567073	0.000834998	0.00121738	0.00330313	0.000856345	0.000960413	0.000825021	0.00326666	0.00292583	0.000887749	0.00306816	0.00110097	0.004756	0.000580918	0.00193015	0.00146014	0.00138066	0.000909007	0.000554498	0.00327084	0.00132406	0.000992845	0.000687325	0.00287239	0.00270984	0.000788655	0.0022522	0.00143596	0.00105037	0.00147612	0.00495499	0.000881289	0.00109912	0.00379202
69.2	0.0011832	0.00152365	0.00177638	0.000430631	0.00157958	0.00126656	0.000993836	0.00128033	0.000787048	0.00108214	0.00159423	0.000917251	0.00944405	0.000969136	0.000943064	0.000567073	0.000834998	0.00123936	0.00338529	0.000856345	0.000960413	0.000825021	0.00352397	0.00302631	0.000887749	0.00319321	0.00114538	0.00491126	0.000580918	0.00196849	0.00152913	0.00141487	0.000909007	0.000554498	0.00346316	0.00135498	0.00103212	0.000687325	0.00311155	0.0028421	0.000788655	0.00230607	0.00149548	0.00107777	0.0015197	0.00539996	0.000881289	0.00110881	0.00395462
69.4	0.00121401	0.00158911	0.00179496	0.000430631	0.00162152	0.0012739	0.000993836	0.00134672	0.000787048	0.00109271	0.0016132	0.000917251	0.010132	0.000969136	0.000943064	0.000567073	0.000834998	0.00126335	0.00347037	0.000856345	0.000960413	0.000825021	0.00380985	0.00313561	0.000887749	0.00331922	0.00119244	0.00506951	0.000580918	0.00200535	0.0015979	0.0014462	0.000909007	0.000554498	0.00366866	0.00138519	0.00106189	0.000687325	0.00339595	0.00299873	0.000788655	0.00236663	0.0015564	0.00110858	0.00156463	0.00591047	0.000968134	0.00112103	0.00412544
69.6	0.00124598	0.00165521	0.00180931	0.000430631	0.00166784	0.00127906	0.000993836	0.00142579	0.000787048	0.00110757	0.00163086	0.000917251	0.0108249	0.000969136	0.000943064	0.000567073	0.000834998	0.00128979	0.00355522	0.000856345	0.000960413	0.000825021	0.00412112	0.0032568	0.000887749	0.00344417	0.00125693	0.00523114	0.000580918	0.00205018	0.00167856	0.00148216	0.000909007	0.000554498	0.00390097	0.00141865	0.00109541	0.000687325	0.00371893	0.00318482	0.000788655	0.00242186	0.00162509	0.00114472	0.00161211	0.00649145	0.00109722	0.001134	0.0043085
69.8	0.00127783	0.0017259	0.00182281	0.000430631	0.001718	0.00128265	0.000993836	0.00150804	0.000787048	0.00112465	0.00164467	0.000917251	0.0115287	0.000969136	0.000943064	0.000567073	0.000834998	0.00131881	0.00363619	0.000856345	0.000960413	0.000825021	0.00446716	0.0033811	0.000887749	0.00357421	0.00132306	0.00539647	0.000580918	0.00209762	0.00176211	0.00153206	0.000909007	0.000554498	0.00415185	0.00144913	0.00113225	0.000687325	0.00408253	0.00339326	0.000788655	0.00247691	0.00171113	0.00117877	0.00165179	0.00716095	0.00119279	0.00114423	0.00449892
70	0.00130894	0.00180009	0.00184063	0.000430631	0.00177396	0.00128481	0.000993836	0.00159482	0.000787048	0.0011391	0.00166855	0.000917251	0.012218	0.000969136	0.000943064	0.000567073	0.000834998	0.00134886	0.00372083	0.000856345	0.000960413	0.000825021	0.00484841	0.00351446	0.000887749	0.00371443	0.00138196	0.00555896	0.000580918	0.00214532	0.00184527	0.00157887	0.000909007	0.000554498	0.00441526	0.0014807	0.00116881	0.000687325	0.00450248	0.00363223	0.000788655	0.00253515	0.00180811	0.00121295	0.0017064	0.0079307	0.0013025	0.00115524	0.00469783
70.2	0.00134243	0.00187849	0.0018508	0.000430631	0.00183428	0.00128907	0.000993836	0.00168561	0.000787048	0.00115499	0.00169098	0.000917251	0.0128801	0.000969136	0.000943064	0.000567073	0.000834998	0.00138292	0.00381739	0.000856345	0.000960413	0.000825021	0.00524879	0.00365838	0.000887749	0.00385096	0.00145181	0.0057197	0.000580918	0.00219572	0.00194404	0.00162165	0.000909007	0.000554498	0.00470473	0.00151729	0.0012066	0.000687325	0.00497423	0.00391468	0.000788655	0.00258987	0.00191633	0.00124957	0.00176617	0.00882473	0.00141954	0.0011697	0.00491042
70.4	0.00138046	0.0019678	0.00186864	0.000430631	0.00189006	0.00129332	0.000993836	0.00178473	0.000787048	0.00117478	0.00170936	0.000917251	0.0135101	0.000969136	0.000943064	0.000567073	0.000834998	0.00141739	0.00390542	0.000856345	0.000960413	0.000825021	0.00570161	0.00380843	0.000887749	0.00398383	0.00153306	0.00588465	0.000580918	0.00225095	0.00204894	0.0016816	0.000909007	0.000554498	0.00501012	0.00155104	0.00124474	0.000687325	0.00550685	0.00424949	0.000788655	0.00264598	0.00204062	0.00128265	0.00182325	0.00984803	0.00155639	0.00118179	0.00515045
70.6	0.00141622	0.00205995	0.00188583	0.000430631	0.00196112	0.00129559	0.000993836	0.00189536	0.000787048	0.00118977	0.00173727	0.000917251	0.0140819	0.000969136	0.000943064	0.000567073	0.000834998	0.00144866	0.00399032	0.000856345	0.000960413	0.000825021	0.00620099	0.00396211	0.000887749	0.00412966	0.00162166	0.00605489	0.000580918	0.00230848	0.0021522	0.00174462	0.000909007	0.000554498	0.00534872	0.00158375	0.0012902	0.000687325	0.00612034	0.00466138	0.000788655	0.00270788	0.00219585	0.00132208	0.00188655	0.0110102	0.00171241	0.00119413	0.00540088
70.8	0.00145294	0.00214639	0.00189593	0.000430631	0.0020408	0.00130172	0.000993836	0.00200165	0.000787048	0.00120484	0.00176411	0.000917251	0.0145795	0.000969136	0.000943064	0.000567073	0.000834998	0.00150073	0.00408594	0.000856345	0.000960413	0.000825021	0.00672549	0.0041312	0.000887749	0.0042764	0.0017173	0.00621987	0.000580918	0.0023712	0.00227253	0.00180778	0.000909007	0.000554498	0.00571094	0.0016166	0.00133373	0.000687325	0.00683077	0.0051506	0.000788655	0.00276919	0.00238281	0.00136545	0.00195528	0.0123474	0.00188452	0.00121025	0.00566634
71	0.00149163	0.00224097	0.00190864	0.000430631	0.00212057	0.00130399	0.000993836	0.00212317	0.000787048	0.00122749	0.00178938	0.000917251	0.0149868	0.000969136	0.000943064	0.000567073	0.000834998	0.00154892	0.00417919	0.000856345	0.000960413	0.000825021	0.00729631	0.00431915	0.000887749	0.00441466	0.00181705	0.0063919	0.000580918	0.00244173	0.00239787	0.00187943	0.000909007	0.000554498	0.00609266	0.00165296	0.00137771	0.000687325	0.00762707	0.00572483	0.000788655	0.00284091	0.00260348	0.00140695	0.00202776	0.0138538	0.00208553	0.00122545	0.00596106
71.2	0.0015324	0.00234515	0.00192708	0.000430631	0.00221152	0.0013033	0.000993836	0.00225046	0.000787048	0.00125224	0.00181586	0.000917251	0.0152928	0.000969136	0.000943064	0.000567073	0.000834998	0.00159483	0.00427225	0.000856345	0.000960413	0.000825021	0.00792573	0.00451141	0.000887749	0.00455583	0.00193047	0.00656536	0.000580918	0.00251177	0.00252279	0.00196306	0.000909007	0.000554498	0.00649859	0.0016917	0.00142977	0.000687325	0.00853769	0.00642926	0.000788655	0.00289912	0.00287123	0.00145003	0.00210847	0.0155294	0.00230993	0.00123934	0.00627246
71.4	0.00157485	0.00245122	0.00194364	0.000430631	0.00230695	0.00130957	0.000993836	0.00238513	0.000787048	0.00127155	0.00184848	0.000917251	0.0154827	0.000969136	0.000943064	0.000567073	0.000834998	0.00165284	0.00436889	0.000856345	0.000960413	0.000825021	0.00860416	0.00471313	0.000887749	0.00469896	0.00205928	0.00673164	0.000580918	0.00259349	0.00266073	0.00206111	0.000909007	0.000554498	0.00692894	0.00172341	0.00148547	0.000687325	0.00958195	0.00729224	0.000788655	0.00296193	0.00320343	0.00149578	0.00219802	0.0173799	0.00256606	0.00125247	0.00662809
71.6	0.00161958	0.00256595	0.00195334	0.000430631	0.00241697	0.00131709	0.000993836	0.00253425	0.000787048	0.00129367	0.00188405	0.000917251	0.0155613	0.000969136	0.000943064	0.000567073	0.000834998	0.00170639	0.00446471	0.000856345	0.000960413	0.000825021	0.00932865	0.0049384	0.000887749	0.00485098	0.0021953	0.00691225	0.000580918	0.00268139	0.00281456	0.00216036	0.000909007	0.000554498	0.00738327	0.00175522	0.001541	0.000687325	0.010769	0.00834042	0.000788655	0.00303952	0.00361485	0.00154562	0.00228884	0.0193818	0.00286061	0.00126925	0.00701127
71.8	0.00166317	0.00268531	0.00197436	0.000430631	0.00254775	0.0013143	0.000993836	0.00268531	0.000787048	0.00131731	0.001921	0.000917251	0.0155206	0.000969136	0.000943064	0.000567073	0.000834998	0.00177555	0.00456322	0.000856345	0.000960413	0.000825021	0.0100829	0.00517281	0.000887749	0.00500417	0.00235293	0.00710014	0.000580918	0.00277097	0.00298566	0.00227967	0.000909007	0.000554498	0.0078558	0.00179805	0.00158999	0.000687325	0.0121244	0.00959188	0.000788655	0.00311723	0.00412015	0.00159172	0.00238777	0.021488	0.00318561	0.0012912	0.00742036
72	0.00170939	0.00281037	0.00198711	0.000430631	0.00268427	0.00131898	0.000993836	0.00284843	0.000787048	0.00134351	0.00195918	0.000917251	0.0153555	0.000969136	0.000943064	0.000567073	0.000834998	0.00185552	0.00465669	0.000856345	0.000960413	0.000825021	0.0108987	0.00541976	0.000887749	0.00514477	0.00252976	0.00728487	0.000580918	0.00287984	0.00316188	0.00240831	0.000909007	0.000554498	0.00835371	0.00183802	0.00165294	0.000687325	0.0136391	0.0111065	0.000788655	0.00320954	0.00474444	0.00164044	0.0024937	0.0236506	0.00355527	0.00130908	0.00789217
72.2	0.00175944	0.00293393	0.00200312	0.000430631	0.00284172	0.00132133	0.000993836	0.00302436	0.000787048	0.00137647	0.00199883	0.000917251	0.0150889	0.000969136	0.000943064	0.000567073	0.000834998	0.00193558	0.00475033	0.000856345	0.000960413	0.000825021	0.0117685	0.00568899	0.000887749	0.00528658	0.0027115	0.00747138	0.000580918	0.00299377	0.00334478	0.00255179	0.000909007	0.000554498	0.00886507	0.00186876	0.00173389	0.000687325	0.0153349	0.0129251	0.000788655	0.00329238	0.00552045	0.00169146	0.00262523	0.0257811	0.00397545	0.00132353	0.00839811
72.4	0.00180992	0.00306399	0.00202111	0.000767212	0.00300797	0.00132574	0.00133751	0.00320854	0.00119424	0.00140496	0.0020406	0.00120216	0.0147231	0.00111305	0.00159485	0.000567073	0.00138263	0.00201877	0.00485775	0.00131374	0.00120506	0.00106381	0.0126742	0.00597331	0.00118556	0.00542512	0.00292583	0.00767783	0.000832044	0.00311269	0.00353873	0.00272296	0.000909007	0.000554498	0.00937873	0.0019059	0.00181028	0.000950849	0.017214	0.015077	0.000893043	0.00337493	0.00649082	0.00174941	0.00275977	0.0277859	0.00444168	0.00134798	0.00897168
72.6	0.00186137	0.00320555	0.00204523	0.00114206	0.00320152	0.00133396	0.00171341	0.00341021	0.00165626	0.00143921	0.00208866	0.00152106	0.0142697	0.00126668	0.00232589	0.000567073	0.00199577	0.00211181	0.00495557	0.00182887	0.00146576	0.00132068	0.0136233	0.00628092	0.00151763	0.00557422	0.00316297	0.00789539	0.00110829	0.0032525	0.00375599	0.00292023	0.000909007	0.000554498	0.00990471	0.00194582	0.00188049	0.00123602	0.0192822	0.0175855	0.00100372	0.00348236	0.00770247	0.00181078	0.00289858	0.0295579	0.00496367	0.00137019	0.00960781
72.8	0.00191592	0.00334634	0.00206879	0.00123917	0.00343501	0.0013401	0.00178904	0.00361821	0.00174952	0.00147153	0.0021403	0.00158893	0.0137496	0.00129089	0.00249012	0.000567073	0.00215863	0.00222005	0.00505512	0.00195885	0.00150277	0.00135356	0.0146058	0.0066002	0.00157319	0.00572803	0.00341861	0.00811696	0.00117617	0.00340094	0.00401102	0.0031271	0.000909007	0.000554498	0.0104379	0.00198345	0.00196378	0.00128724	0.0215216	0.0204772	0.00101655	0.00361957	0.00920006	0.00186594	0.00305925	0.0309663	0.00555316	0.00138934	0.0103034
73	0.001976	0.00350244	0.00209246	0.00134933	0.00367531	0.00134638	0.00187444	0.00384083	0.00184064	0.0015059	0.00219425	0.00165941	0.0131728	0.00132174	0.00266708	0.000567073	0.00234596	0.00234524	0.00515827	0.00211163	0.00154177	0.00139085	0.0156159	0.00694209	0.00162623	0.00587304	0.00371709	0.00834836	0.00124989	0.00356984	0.00426685	0.00337644	0.000909007	0.000554498	0.010955	0.00202376	0.00206908	0.00134231	0.023874	0.0237048	0.00102638	0.00374784	0.0110424	0.00192163	0.00323147	0.0319309	0.00619763	0.00141734	0.0110902
73.2	0.00203809	0.00365999	0.00212158	0.0014618	0.00395031	0.00134561	0.00195866	0.00408193	0.00194172	0.00155508	0.00225209	0.00173725	0.0125621	0.00134986	0.00285935	0.000567073	0.00253833	0.0024722	0.00525953	0.00229615	0.00157934	0.0014275	0.0166621	0.00731345	0.00169627	0.00603274	0.00404687	0.00859816	0.00133336	0.00375491	0.0045328	0.00367119	0.000909007	0.000554498	0.0114582	0.00206127	0.00218279	0.00139781	0.0263034	0.0271998	0.00103419	0.00388446	0.013291	0.0019857	0.0034236	0.0323629	0.00690298	0.00144364	0.0119475
73.4	0.00209711	0.00381131	0.00214388	0.00160072	0.00428062	0.00135455	0.00205852	0.00432729	0.00204754	0.00159384	0.00231311	0.00182754	0.01193	0.00138347	0.00306259	0.000567073	0.0027657	0.00260698	0.00536745	0.00250745	0.00161442	0.00146235	0.0177394	0.00770962	0.00176637	0.00618556	0.00441065	0.00886677	0.00143276	0.00395023	0.00483213	0.00398854	0.000909007	0.000554498	0.0119377	0.00210068	0.00229635	0.00145907	0.028738	0.0308589	0.00105417	0.00404675	0.0159997	0.00206154	0.00363782	0.0322466	0.00767838	0.00147318	0.0128953
73.6	0.00215904	0.00397597	0.00219277	0.00176434	0.00464567	0.00136634	0.00216895	0.004594	0.0021783	0.00164176	0.00238017	0.00192253	0.0112867	0.00142153	0.00328711	0.000567073	0.00302303	0.00276917	0.00547417	0.00274898	0.00165064	0.0015085	0.0188339	0.00811818	0.00183539	0.00635599	0.00481978	0.00914926	0.00154607	0.00417148	0.00516369	0.00435154	0.000909007	0.000554498	0.0123991	0.002143	0.00243023	0.00152432	0.031078	0.034487	0.00106892	0.00424333	0.0192161	0.00213049	0.00388038	0.0315807	0.00852034	0.00150283	0.0139341
73.8	0.00223141	0.00414872	0.00224148	0.0019408	0.00506746	0.00137472	0.00228662	0.00488162	0.0023158	0.0016967	0.00244899	0.00203992	0.0106551	0.00145994	0.00353975	0.000567073	0.00330546	0.00295128	0.00558555	0.00303191	0.00169478	0.00154647	0.0199301	0.00855341	0.00191785	0.0065493	0.00527237	0.00946016	0.00167078	0.00441366	0.00552775	0.00477764	0.000909007	0.000554498	0.0128401	0.00218422	0.00257442	0.00158725	0.0332018	0.0378611	0.00108245	0.00447599	0.0229393	0.00219656	0.00414379	0.0304079	0.00942576	0.00153489	0.0150731
74	0.00230503	0.00432457	0.0022827	0.00214167	0.00553354	0.00138385	0.0024238	0.00517714	0.00245338	0.00174322	0.00252758	0.00219164	0.0100486	0.00150669	0.00380803	0.000567073	0.00363056	0.00314299	0.00569941	0.0033563	0.0017319	0.00158311	0.0210314	0.00902277	0.00201528	0.00675279	0.00576842	0.00978533	0.00181059	0.00468907	0.00594089	0.00526626	0.000909007	0.000554498	0.0132219	0.00222003	0.00273189	0.00166137	0.0350123	0.0407016	0.00109059	0.00471382	0.0271128	0.00227583	0.00443664	0.0288302	0.0103732	0.00157011	0.0163022
74.2	0.00238074	0.00450059	0.00233519	0.00235993	0.00606355	0.00139106	0.00256998	0.0054965	0.00261268	0.00180959	0.00260898	0.0023435	0.00945294	0.00155718	0.00408832	0.000567073	0.00400547	0.00335222	0.00582295	0.00374536	0.0017769	0.00163116	0.0221485	0.00950679	0.00211599	0.00698239	0.00633455	0.0101296	0.00197029	0.00498631	0.00639346	0.00581579	0.000909007	0.000554498	0.0135613	0.00226406	0.00293001	0.00173709	0.0363786	0.0427524	0.00109709	0.00500144	0.0316187	0.00236032	0.00475474	0.0269395	0.0113554	0.00160422	0.0175983
74.4	0.00246225	0.00468314	0.00241982	0.00260955	0.0066916	0.00141073	0.00272598	0.00583449	0.0027889	0.00188465	0.00268414	0.00254477	0.00889155	0.00161651	0.00440127	0.000567073	0.00441319	0.0035998	0.00594868	0.00419401	0.00182654	0.00168497	0.0232471	0.0100277	0.00223385	0.00725392	0.00696464	0.0105143	0.00216372	0.0053025	0.00689847	0.00644953	0.000909007	0.000554498	0.0138726	0.00231103	0.00314429	0.00181711	0.0372317	0.0438215	0.00113436	0.00533075	0.0362488	0.00244668	0.00512632	0.0248535	0.0123762	0.00164976	0.0189695
74.6	0.00254371	0.00487572	0.00250689	0.00290592	0.00738045	0.00142816	0.00291229	0.00618576	0.00298269	0.00195731	0.00278132	0.00280885	0.00837108	0.00168597	0.00474437	0.000567073	0.00488109	0.00386495	0.0060728	0.00472328	0.00186708	0.0017383	0.0243455	0.010571	0.00235659	0.00759059	0.00764747	0.0109198	0.00239569	0.00565784	0.00750577	0.00714876	0.000909007	0.000554498	0.0141325	0.00235946	0.00337593	0.00190089	0.0375016	0.0438079	0.00115744	0.00571235	0.0406779	0.00255372	0.00556115	0.0226822	0.0134089	0.00169083	0.0203992
74.8	0.00263342	0.00506535	0.00259769	0.00323183	0.00815461	0.00143129	0.00312713	0.00658038	0.00320635	0.00204134	0.00289078	0.00314053	0.00788354	0.00176524	0.00510964	0.000567073	0.0054218	0.00416364	0.00621192	0.00534524	0.00192474	0.00178897	0.0254258	0.0111334	0.00248285	0.00798239	0.00839211	0.0113448	0.00264761	0.00605029	0.00820552	0.00795553	0.000909007	0.000554498	0.0143513	0.00239906	0.00364267	0.00198631	0.0371767	0.0427224	0.00115974	0.00616963	0.0445307	0.00268133	0.00603501	0.020533	0.0144149	0.00173455	0.0218336
75	0.00273125	0.00525698	0.00273469	0.00359897	0.00903411	0.00145933	0.00335947	0.00698179	0.00345284	0.00212733	0.00298448	0.00358672	0.00743883	0.00186453	0.00550648	0.000567073	0.0060409	0.00451596	0.00637535	0.00608342	0.00198281	0.00185658	0.0264506	0.0117258	0.00266179	0.00849728	0.00922509	0.0118104	0.00294567	0.00647631	0.00903289	0.00886153	0.000909007	0.000554498	0.0145432	0.00243918	0.00396554	0.00209206	0.036308	0.0407222	0.00118282	0.00667954	0.0474231	0.00287224	0.00656905	0.0184513	0.0153836	0.00178718	0.0232652
75.2	0.00282954	0.00546367	0.00288064	0.00402244	0.0100449	0.00148832	0.00362276	0.00741423	0.00371547	0.00222764	0.0030927	0.00418875	0.00704176	0.00197881	0.00593847	0.000567073	0.00671021	0.00490701	0.00653228	0.00694164	0.00202988	0.00192724	0.0274208	0.012346	0.00287005	0.0091494	0.0101307	0.0122999	0.00328934	0.00693686	0.0100837	0.00986324	0.000909007	0.000554498	0.0147112	0.00249129	0.00433081	0.00219032	0.0349472	0.0380005	0.00121558	0.00727485	0.0490261	0.0031579	0.00717708	0.0164916	0.0162903	0.00183828	0.0246509
75.4	0.00293907	0.00566675	0.00307016	0.0045038	0.0111787	0.00150379	0.00390975	0.00789363	0.00402179	0.00234492	0.00321742	0.00503591	0.00667874	0.00211692	0.00640181	0.000567073	0.00747486	0.00534079	0.00670195	0.00793735	0.00209298	0.00200919	0.0283146	0.0129853	0.00308518	0.00997714	0.0110962	0.0128201	0.00369183	0.00742852	0.0113892	0.0109897	0.000909007	0.000554498	0.0148738	0.00255015	0.00473376	0.00229996	0.0332021	0.0348422	0.00123911	0.00797473	0.0491501	0.00367865	0.00789524	0.0147116	0.0170931	0.00189383	0.0259647
75.6	0.0030546	0.0058674	0.00330876	0.00506179	0.0124208	0.00153026	0.00424943	0.00839857	0.00438973	0.00246945	0.00334619	0.00622742	0.00635359	0.00228981	0.0068961	0.000567073	0.00834924	0.00583262	0.00689629	0.00912588	0.00216348	0.00211068	0.0290992	0.0136376	0.0033382	0.011081	0.0121335	0.0133696	0.00417772	0.00796804	0.0130253	0.0122134	0.000909007	0.000554498	0.0150518	0.00259999	0.00519886	0.00242257	0.0311766	0.0315005	0.00127361	0.00876891	0.0478026	0.00465908	0.00872434	0.0131059	0.0177858	0.00195642	0.0271147
75.8	0.0031742	0.00608446	0.00360475	0.00568212	0.0137809	0.00155312	0.00464265	0.0089676	0.00478968	0.00261573	0.00348677	0.00794897	0.00607357	0.00249691	0.00742341	0.000567073	0.00932414	0.00642884	0.00710844	0.0104775	0.00222361	0.00223459	0.0297365	0.0142797	0.00365299	0.0125691	0.0132404	0.0139531	0.00473805	0.00855549	0.0151783	0.0135281	0.000909007	0.000554498	0.0152737	0.00264582	0.00573084	0.00253827	0.0290157	0.0281807	0.00130798	0.00969783	0.04519	0.0066926	0.0096782	0.0116887	0.0183469	0.00202576	0.0281359
76	0.00331109	0.00628741	0.00397378	0.00638918	0.0152955	0.00160028	0.00506833	0.00961775	0.00524277	0.00277433	0.00363463	0.0104555	0.005819	0.00275518	0.00800422	0.000567073	0.0104021	0.0071282	0.00735227	0.0120444	0.00231554	0.00238729	0.0302173	0.0149738	0.00403432	0.0145855	0.0144123	0.0145638	0.00540616	0.00916536	0.0180378	0.0149538	0.000909007	0.000554498	0.0155674	0.00271581	0.00635671	0.0026673	0.0268114	0.0250856	0.00133752	0.0107633	0.0416355	0.0110868	0.0108055	0.010449	0.0187519	0.00209324	0.0289917
76.2	0.00345189	0.00651052	0.00441952	0.0072154	0.0169641	0.00164993	0.00555563	0.010344	0.0057752	0.00295599	0.00379174	0.0140985	0.00560782	0.00308523	0.00862815	0.000567073	0.0115978	0.00795838	0.00761219	0.0138579	0.00242086	0.00256925	0.0305067	0.0156928	0.00448037	0.0173173	0.0156253	0.0151888	0.00618755	0.00980554	0.0218065	0.0164481	0.000909007	0.000554498	0.0159904	0.00277701	0.00706463	0.00283549	0.0246398	0.0222928	0.00138849	0.0119843	0.037526	0.0205186	0.0121339	0.0093584	0.0189843	0.00217125	0.0295987
76.4	0.00359739	0.0067486	0.00500183	0.00814141	0.0187281	0.00167282	0.00612055	0.0111645	0.00640416	0.00316214	0.00396577	0.0194137	0.00543172	0.00350068	0.00927394	0.000567073	0.0129497	0.00894756	0.00788828	0.0158863	0.0025063	0.00281133	0.0305565	0.0163548	0.00502706	0.0210534	0.016844	0.0158608	0.00709839	0.01049	0.0267867	0.0179755	0.000909007	0.000554498	0.0166109	0.00284906	0.00788967	0.00300454	0.022599	0.019898	0.00143911	0.01339	0.0332473	0.0407345	0.0136883	0.00843626	0.0190858	0.00225697	0.0300486
76.6	0.00376623	0.00697934	0.00571866	0.00920763	0.0206525	0.0017253	0.00675276	0.0121658	0.00713305	0.00339721	0.00415901	0.0270259	0.00528459	0.00401946	0.00996324	0.000567073	0.0144292	0.010193	0.00823738	0.018166	0.00261502	0.00313737	0.0303843	0.0170368	0.00568725	0.0261887	0.0180737	0.0165425	0.00818989	0.011202	0.0333182	0.0195381	0.000909007	0.000554498	0.017487	0.00293271	0.00882204	0.00316394	0.0207171	0.0179093	0.00149634	0.0149785	0.0291089	0.082256	0.0155249	0.00764552	0.0190418	0.00233889	0.0303103
76.8	0.00394646	0.00723872	0.00661943	0.0104166	0.0227681	0.00179846	0.00746089	0.0133532	0.00795465	0.00367787	0.00437427	0.0377015	0.00516972	0.00468648	0.0106962	0.000567073	0.0160477	0.0117443	0.00863033	0.0206849	0.00275729	0.00356475	0.0299808	0.0177274	0.00651049	0.0331526	0.0193057	0.01724	0.00945976	0.0119313	0.0416466	0.0210678	0.000909007	0.000554498	0.018736	0.00302286	0.00987195	0.00335791	0.0190142	0.0162882	0.00156631	0.0168026	0.0253219	0.159208	0.0177107	0.00696965	0.0188571	0.00242821	0.0304653
77	0.00413132	0.00751287	0.00774399	0.011784	0.0250471	0.0018667	0.00826101	0.0148139	0.00894428	0.00399835	0.00460966	0.0520705	0.00509122	0.00552562	0.011469	0.000567073	0.017853	0.0137031	0.0090425	0.0234323	0.00293055	0.00413807	0.0293146	0.0183712	0.0075316	0.042422	0.0204909	0.0179614	0.0109609	0.01265	0.0519069	0.0225256	0.000909007	0.000554498	0.0204691	0.0031203	0.0110935	0.00359234	0.0175336	0.0150587	0.00163226	0.0188539	0.0220092	0.274448	0.0202533	0.00640772	0.0185965	0.00253581	0.0305575
77.2	0.00433841	0.00781495	0.00913865	0.0133409	0.0275784	0.00193699	0.00917161	0.0166507	0.010093	0.00436204	0.00487137	0.0701727	0.00503593	0.00658582	0.0122752	0.000567073	0.0198873	0.0162533	0.00954319	0.0263704	0.00311162	0.00494112	0.0284778	0.0190248	0.00879287	0.0543899	0.0215902	0.0186855	0.012717	0.013402	0.063837	0.023864	0.000909007	0.000554498	0.0228287	0.00323991	0.0124704	0.00385641	0.0162748	0.0141975	0.00173285	0.0211615	0.0192211	0.388189	0.0232544	0.00592276	0.0182487	0.00264724	0.0306671
77.4	0.00455849	0.00817158	0.0108765	0.0150938	0.0305308	0.00202111	0.0101789	0.0189053	0.0114505	0.00479051	0.00519127	0.0908684	0.0050002	0.00794519	0.0130908	0.000567073	0.0220938	0.0195436	0.0101335	0.0294349	0.00334711	0.00603367	0.0274865	0.019656	0.0103487	0.0690703	0.0225915	0.0194213	0.0147753	0.0141331	0.0765364	0.0250681	0.000909007	0.000554498	0.0260195	0.00337944	0.0140174	0.00412697	0.0152225	0.013663	0.00183756	0.023807	0.0169709	0.423444	0.0267326	0.00553624	0.0179019	0.00276007	0.0309342
77.6	0.00479738	0.00858325	0.0129757	0.0170554	0.0341674	0.0021323	0.0112777	0.0217882	0.0130749	0.00530496	0.005573	0.111172	0.00499775	0.00966896	0.0139341	0.000567073	0.0246164	0.0238467	0.0108056	0.0326002	0.00365807	0.00753135	0.0263264	0.0202577	0.0122653	0.0857406	0.0234846	0.0201381	0.0171722	0.0148331	0.0885086	0.0260911	0.000909007	0.000554498	0.0301911	0.00353362	0.0157557	0.00451923	0.0143848	0.0134427	0.00194772	0.0267747	0.0152145	0.351251	0.0306761	0.0052213	0.0175872	0.00287811	0.0314815
77.8	0.00506093	0.00910816	0.015528	0.0192311	0.0389915	0.00225186	0.0125016	0.0254278	0.0149369	0.00589787	0.00603035	0.126617	0.00503907	0.0118439	0.0147912	0.000567073	0.0276585	0.029499	0.0116164	0.0358117	0.00404214	0.00960763	0.0251585	0.0208598	0.0146542	0.102562	0.024241	0.0208491	0.019919	0.0155137	0.0977336	0.0269047	0.000909007	0.000554498	0.0354887	0.00374739	0.0177043	0.00498734	0.0137336	0.0135148	0.00209433	0.0301574	0.013897	0.230877	0.0351143	0.00494981	0.0173126	0.00300698	0.0325391
78	0.00533989	0.00975036	0.018565	0.0216482	0.0457796	0.00241085	0.0138249	0.0299474	0.0171092	0.00661009	0.00658428	0.132853	0.00510844	0.0147341	0.0156402	0.000567073	0.0312793	0.0368323	0.0125865	0.0390137	0.00456124	0.0124529	0.0240327	0.0214277	0.017549	0.116684	0.024844	0.021553	0.0230576	0.0161482	0.102315	0.0276036	0.000909007	0.000554498	0.0420069	0.00399727	0.0198749	0.00552098	0.013277	0.0138952	0.00226058	0.0340651	0.0129808	0.130791	0.0399247	0.00474342	0.0172125	0.00315296	0.0343098
78.2	0.00563898	0.0106362	0.02207	0.0242333	0.0557301	0.00261219	0.015243	0.0354721	0.0197161	0.00746079	0.00733322	0.127945	0.00519557	0.0187734	0.0164679	0.000567073	0.0356991	0.0460954	0.0137385	0.0421792	0.00526468	0.0163464	0.0229769	0.0220242	0.0210465	0.124996	0.0252683	0.0222098	0.0266056	0.0167492	0.101249	0.0282035	0.000909007	0.000554498	0.0495891	0.00428249	0.0222576	0.00626101	0.0130515	0.0145795	0.00246693	0.0385156	0.0124066	0.0704162	0.0449733	0.0046002	0.0173472	0.00329984	0.0371002
78.4	0.00595361	0.0118566	0.0260481	0.0269881	0.0705053	0.00284102	0.0167285	0.0420569	0.0228037	0.00847207	0.00834559	0.113689	0.00534687	0.0253045	0.017273	0.000567073	0.0413886	0.0575116	0.0151539	0.0452954	0.00621333	0.0215805	0.0222821	0.0226628	0.0252488	0.125449	0.0255583	0.02282	0.0305669	0.0172872	0.0948941	0.028941	0.000909007	0.000554498	0.0578817	0.00464223	0.0248647	0.0072583	0.0129868	0.0155514	0.00269799	0.0436864	0.0121243	0.0393501	0.0500261	0.00449568	0.0178085	0.00345402	0.0412783
78.6	0.00631273	0.0135893	0.030354	0.0298798	0.0918835	0.00309953	0.0182571	0.0496211	0.0263228	0.0096958	0.00970181	0.0944022	0.00552842	0.0388703	0.0180119	0.000567073	0.0487641	0.0708912	0.0168923	0.0483446	0.0076038	0.0284342	0.0220985	0.0234066	0.0301058	0.118139	0.0257026	0.0233844	0.0348876	0.0177667	0.0848111	0.0301179	0.000909007	0.000554498	0.0661903	0.00512736	0.0277251	0.00864119	0.0130901	0.016915	0.00298533	0.0497594	0.0120951	0.0244211	0.0547143	0.00444201	0.0187496	0.00360984	0.0471563
78.8	0.00670024	0.0162507	0.0347888	0.0327936	0.120809	0.00346331	0.0198097	0.0578306	0.0305377	0.0111768	0.0116001	0.0745391	0.00575801	0.0737746	0.0186779	0.000567073	0.0583986	0.0854158	0.0190362	0.051369	0.00963924	0.0372066	0.0228093	0.024311	0.0355495	0.105278	0.0257176	0.0239076	0.039522	0.0182128	0.0730411	0.03219	0.000909007	0.000554498	0.0734886	0.00572027	0.0308138	0.0105502	0.0133884	0.0186613	0.0033498	0.0569155	0.0122786	0.0173164	0.0587227	0.00442776	0.0204295	0.0037774	0.0551291
79	0.00710097	0.0203213	0.0391087	0.0356395	0.155472	0.0040705	0.0213386	0.066043	0.0358388	0.0129871	0.0143133	0.0572347	0.00607731	0.170776	0.0192821	0.000567073	0.0706961	0.0997692	0.0216959	0.0543296	0.0126095	0.0478624	0.0252885	0.0255599	0.0414039	0.0899904	0.0256587	0.024381	0.044353	0.0186865	0.0614285	0.0362079	0.000909007	0.000554498	0.0786593	0.00643646	0.0341545	0.0132951	0.013878	0.0208665	0.0038748	0.0652824	0.0126567	0.0138189	0.0617177	0.00447432	0.0231158	0.00397314	0.0653424
79.2	0.00752255	0.027003	0.0429686	0.0382994	0.189353	0.00498865	0.022817	0.0734963	0.0430812	0.0152434	0.0183851	0.0438715	0.00649945	0.403967	0.0197891	0.000567073	0.0859673	0.112259	0.0249897	0.0571269	0.0171915	0.0599405	0.0308137	0.0276059	0.0473654	0.0750538	0.0255161	0.024819	0.0492288	0.0191313	0.0511788	0.0435874	0.000909007	0.000554498	0.0807772	0.00740297	0.0378282	0.017364	0.0145574	0.0236861	0.00470779	0.0749819	0.0131954	0.0119825	0.0633903	0.00458497	0.0272055	0.00416558	0.0774516
79.4	0.00799447	0.0383874	0.0459573	0.040665	0.211962	0.00696735	0.024194	0.0793373	0.0550823	0.0180823	0.0244914	0.0346129	0.00702759	0.745796	0.0201663	0.000567073	0.104236	0.12151	0.0290025	0.0597292	0.0243462	0.0724599	0.0418852	0.0313119	0.0530318	0.0621826	0.0253725	0.0252534	0.0539521	0.0196509	0.0428978	0.0566167	0.000909007	0.000554498	0.0794821	0.00864725	0.041871	0.0232922	0.0154071	0.0273115	0.00618714	0.0859479	0.0138586	0.0109169	0.0636091	0.00473895	0.0333663	0.00435206	0.0905592
79.6	0.00851225	0.0581719	0.0478074	0.0426014	0.214478	0.0133952	0.0254454	0.0828081	0.0806314	0.0219759	0.0338355	0.0292291	0.00778347	0.879597	0.0204294	0.000567073	0.124747	0.127308	0.0338351	0.0618937	0.0358087	0.0837598	0.062766	0.0388752	0.0577868	0.0520444	0.0253011	0.0257361	0.0583099	0.0203038	0.03669	0.078465	0.000909007	0.000554498	0.0750272	0.0101979	0.0466792	0.0320258	0.0164635	0.0321274	0.00937599	0.0979784	0.0146457	0.0102648	0.06243	0.00499893	0.0421734	0.00456022	0.102839
79.8	0.0090459	0.0929098	0.0482918	0.0440135	0.196549	0.0409267	0.0266468	0.0837357	0.147779	0.0279578	0.0486498	0.0275615	0.00888126	0.632076	0.0205711	0.000567073	0.146572	0.131315	0.0395707	0.0633583	0.0549947	0.0918978	0.0993976	0.0551917	0.0611614	0.0445819	0.0253619	0.0263289	0.0620851	0.0212498	0.0323949	0.112034	0.000909007	0.000554498	0.0682854	0.0122051	0.0537731	0.0447616	0.0177021	0.0387159	0.0168516	0.110607	0.0155276	0.00983787	0.0600681	0.00532464	0.0543782	0.00478258	0.112032
80	0.00961268	0.151174	0.0473209	0.0448807	0.166552	0.172538	0.0279733	0.0823892	0.336372	0.0387704	0.0729671	0.029834	0.0104982	0.298652	0.0206109	0.00102448	0.16876	0.137043	0.0460868	0.0639339	0.0885699	0.0952775	0.156898	0.0905518	0.0628706	0.039396	0.0256796	0.0271218	0.0650399	0.0226197	0.0298102	0.157157	0.00787107	0.0020303	0.0603901	0.0148006	0.0682761	0.062823	0.0191041	0.0482034	0.0350139	0.12299	0.0165552	0.00956677	0.0568094	0.00576664	0.0704702	0.00500308	0.116121
80.2	0.0102537	0.236929	0.0451585	0.0452521	0.135326	0.682722	0.0301002	0.0796298	0.751369	0.0621318	0.115828	0.0368382	0.0131615	0.113683	0.0205565	0.0014901	0.1907	0.149133	0.0531884	0.0634207	0.149662	0.0933521	0.231272	0.163001	0.0627228	0.0360353	0.0264352	0.0283077	0.0670985	0.0246073	0.0288049	0.205999	0.0164791	0.00366396	0.0524641	0.0181455	0.10932	0.087212	0.0206738	0.0625266	0.0788993	0.134326	0.0177456	0.00943462	0.0530487	0.00641022	0.0900362	0.00522782	0.114091
80.4	0.0109428	0.333283	0.042017	0.0451763	0.110341	1.50057	0.0349655	0.0766375	1.16093	0.116954	0.203017	0.049976	0.0178254	0.0427812	0.0204014	0.00151365	0.211609	0.171707	0.0606549	0.0617899	0.259171	0.0868903	0.299284	0.288921	0.0609186	0.0340255	0.0279211	0.030029	0.0681654	0.0276841	0.0293231	0.241744	0.0201539	0.00396575	0.0454081	0.0224332	0.2401	0.117629	0.0223754	0.0847599	0.175952	0.143792	0.0192183	0.00941082	0.0491546	0.00720914	0.111456	0.00546462	0.106589
80.6	0.0116672	0.394865	0.0382516	0.0448377	0.0944993	1.48916	0.0485192	0.074625	1.05439	0.239152	0.405721	0.0707835	0.0266961	0.0183071	0.0201926	0.00155429	0.228645	0.205693	0.0685082	0.0591393	0.426353	0.0776017	0.326365	0.443926	0.0579416	0.0330611	0.0305928	0.0325309	0.0682535	0.0323843	0.0314357	0.247725	0.0247019	0.00427661	0.0398385	0.027882	0.586115	0.151423	0.0241591	0.11907	0.347139	0.15098	0.0213906	0.00948611	0.0454543	0.00832143	0.131317	0.00571798	0.0955535
80.8	0.0124744	0.383248	0.0342898	0.0445463	0.0884615	0.669975	0.0903257	0.0750243	0.57726	0.449895	0.803383	0.0998705	0.0449845	0.00959303	0.0199459	0.00159751	0.236364	0.245774	0.0779776	0.0557595	0.592407	0.0673919	0.29991	0.535511	0.0543038	0.032832	0.0351549	0.0361147	0.0675774	0.0396844	0.0353971	0.222031	0.030168	0.00465554	0.036259	0.0348077	1.05631	0.1829	0.0260149	0.168609	0.533398	0.156329	0.0252818	0.0096926	0.0424456	0.00985143	0.145235	0.005966	0.0832938
81	0.0134058	0.314604	0.0304012	0.044586	0.0935417	0.172789	0.219588	0.0802108	0.2386	0.648533	1.14912	0.134728	0.0841084	0.00611655	0.0197186	0.00163382	0.229284	0.280389	0.0945337	0.0521472	0.63362	0.0580094	0.247122	0.494913	0.0506705	0.0331805	0.0428427	0.0410378	0.0662495	0.0510438	0.0416632	0.179532	0.0365477	0.00509853	0.0352409	0.043441	1.10743	0.205247	0.0278729	0.230253	0.583599	0.161298	0.0341289	0.010025	0.0407793	0.0120055	0.14987	0.00622689	0.071768
81.2	0.0144577	0.244721	0.0268503	0.0453523	0.114269	0.0434467	0.549608	0.0968739	0.0989806	0.64393	0.992885	0.167805	0.165739	0.00448158	0.0195544	0.0016729	0.206179	0.299352	0.136312	0.0489755	0.517447	0.0503918	0.210068	0.3793	0.0476844	0.0341689	0.0556504	0.0476019	0.0644877	0.068499	0.0508186	0.139113	0.0437773	0.00559734	0.0376367	0.0540053	0.666014	0.214611	0.0296625	0.287781	0.452003	0.169104	0.058317	0.0104495	0.0419199	0.0152721	0.144632	0.00649403	0.0622066
81.4	0.0156204	0.218712	0.0238304	0.0473082	0.159744	0.0142479	1.00971	0.145775	0.0459392	0.440107	0.51851	0.187843	0.314777	0.00357671	0.0195077	0.00172917	0.172176	0.303759	0.25075	0.0473171	0.357279	0.0448474	0.215268	0.288798	0.045795	0.0362864	0.0767806	0.0559429	0.0626389	0.0944785	0.0635424	0.112734	0.0517	0.00616285	0.0451019	0.0666932	0.275755	0.212488	0.0313378	0.314955	0.273842	0.18557	0.131579	0.0110432	0.0494559	0.0204164	0.132035	0.00676718	0.0550396
81.6	0.0170554	0.253815	0.0214057	0.0509677	0.239354	0.00612743	1.10652	0.280155	0.023484	0.230951	0.196144	0.186273	0.512181	0.00300727	0.019637	0.00179483	0.135664	0.305137	0.506852	0.0490271	0.253631	0.0414911	0.263514	0.253748	0.0455136	0.0412626	0.111223	0.065901	0.0608221	0.130987	0.0803328	0.105733	0.0600383	0.0068018	0.0604749	0.0817755	0.1135	0.204195	0.0328092	0.296068	0.162435	0.219518	0.340285	0.0118037	0.0717432	0.0295139	0.116265	0.00706742	0.0502564
81.8	0.0188065	0.337261	0.0196753	0.0568442	0.34388	0.00307025	0.718957	0.56074	0.0127585	0.115483	0.068092	0.164035	0.646523	0.00261992	0.02006	0.00187957	0.103454	0.311008	0.82946	0.0575508	0.21605	0.0400811	0.325299	0.247961	0.0473733	0.0541454	0.16617	0.0768664	0.0593324	0.177444	0.101032	0.123151	0.0684458	0.00761119	0.0881434	0.0999632	0.0583846	0.194772	0.0340925	0.242028	0.122914	0.280119	0.746355	0.0126722	0.126413	0.0480418	0.100994	0.00736842	0.0475726
82	0.021052	0.413525	0.0187297	0.0653148	0.423077	0.00164606	0.331851	0.854219	0.00720519	0.0734758	0.0244391	0.130751	0.621146	0.00235634	0.0208617	0.0019874	0.0787207	0.312985	0.893559	0.0793046	0.214085	0.0403312	0.349758	0.23812	0.0520454	0.0887601	0.250265	0.0878321	0.0586835	0.228765	0.124174	0.174026	0.0771953	0.00859122	0.133688	0.125745	0.0369535	0.185799	0.035186	0.178981	0.126306	0.363682	1.04274	0.0137746	0.239827	0.091993	0.0882905	0.00771662	0.0466373
82.2	0.0241815	0.411197	0.0186227	0.0765362	0.415202	0.000911818	0.152593	0.828594	0.00418592	0.0718769	0.00938737	0.0977986	0.494396	0.0021698	0.0221479	0.00216964	0.0615921	0.293725	0.615032	0.124953	0.216605	0.0419435	0.307642	0.208561	0.0605463	0.176374	0.368473	0.0973554	0.0597516	0.278036	0.146348	0.265608	0.0893454	0.00971059	0.200781	0.180144	0.0260669	0.175973	0.036037	0.126187	0.150387	0.434561	0.844077	0.0151115	0.414922	0.207829	0.0786531	0.00833414	0.0470996
82.4	0.0286953	0.320734	0.0196235	0.0903197	0.32137	0.000516277	0.0833013	0.502629	0.00249008	0.0947477	0.00389119	0.0728854	0.375863	0.00203216	0.0241533	0.0024775	0.0507603	0.246772	0.306999	0.206017	0.204058	0.0446926	0.221945	0.163922	0.0747762	0.357619	0.507405	0.104384	0.0646861	0.32675	0.162711	0.378371	0.12007	0.0111522	0.284415	0.335622	0.019227	0.16346	0.0367275	0.089088	0.179679	0.438519	0.414971	0.0166386	0.564722	0.486118	0.0716298	0.00978224	0.048616
82.6	0.0357368	0.202809	0.0223604	0.106629	0.204587	0.000276121	0.0522557	0.213866	0.00140571	0.135231	0.00161606	0.059913	0.291462	0.00194862	0.0270733	0.0030693	0.0446765	0.184391	0.143667	0.318298	0.17295	0.0483642	0.136961	0.117467	0.0998067	0.593702	0.61579	0.109805	0.078875	0.392891	0.168844	0.446679	0.230588	0.0130837	0.36499	0.710491	0.0144418	0.147677	0.0373725	0.065309	0.201093	0.361329	0.154884	0.0185641	0.560611	0.893258	0.0664495	0.0146418	0.0509432
82.8	0.0472103	0.11116	0.0283868	0.12814	0.11494	0.000175962	0.0351099	0.0772603	0.000937934	0.184396	0.000861592	0.0621007	0.221755	0.00190222	0.0311937	0.00445068	0.0420073	0.124973	0.0770281	0.417924	0.132123	0.0528737	0.0763194	0.0789241	0.150464	0.688062	0.62326	0.11916	0.116033	0.490329	0.163225	0.411461	0.578817	0.0157059	0.414932	1.11691	0.0109425	0.12987	0.0380387	0.0508309	0.205426	0.248409	0.057151	0.0209111	0.414653	1.02942	0.0623711	0.0357997	0.0539819
83	0.066107	0.0563986	0.0419283	0.167418	0.0608929	0.00012839	0.0243233	0.0270585	0.00069976	0.224976	0.000600833	0.085109	0.158411	0.00188966	0.0370259	0.00798805	0.0418093	0.0791793	0.0490605	0.441421	0.0927691	0.0583362	0.0401871	0.0511326	0.26485	0.530714	0.515083	0.149022	0.206382	0.57547	0.148123	0.296936	1.13276	0.0199096	0.417645	1.02451	0.00833642	0.112467	0.0388751	0.0425206	0.191344	0.150768	0.0241605	0.0237613	0.260124	0.70971	0.0588384	0.132791	0.0578084
83.2	0.0965548	0.0277362	0.0745951	0.26101	0.0318372	6.58786e-05	0.0171218	0.00976248	0.000380643	0.236951	0.000276316	0.137411	0.105472	0.00191657	0.0451878	0.0177388	0.0434562	0.0482464	0.0349632	0.379355	0.0613581	0.065603	0.0206088	0.03268	0.496548	0.286815	0.35654	0.236211	0.391175	0.557455	0.128416	0.177403	1.22761	0.027553	0.377131	0.535664	0.00637852	0.0981759	0.0402814	0.0385693	0.165304	0.0858249	0.0121049	0.0275069	0.169691	0.323348	0.0555276	0.510535	0.06288
83.4	0.141853	0.0135885	0.154784	0.465228	0.0168612	4.19949e-05	0.0121834	0.00372723	0.000248703	0.213154	0.000177438	0.22219	0.066443	0.0019823	0.0566921	0.0454937	0.0466849	0.028891	0.0263128	0.289068	0.0390867	0.077612	0.0104787	0.020948	0.78038	0.123868	0.219044	0.424887	0.63954	0.421051	0.109361	0.0946131	0.700724	0.043471	0.309565	0.187583	0.00489946	0.0896151	0.0430132	0.0381974	0.136274	0.0478892	0.00696506	0.0325391	0.131887	0.124077	0.0523322	1.25514	0.070398
83.6	0.199166	0.00673832	0.328978	0.735398	0.00916596	2.06701e-05	0.00874621	0.00116998	0.00012193	0.16595	9.21045e-05	0.31733	0.0403943	0.00209494	0.0731736	0.121967	0.051446	0.0172551	0.0202918	0.222734	0.0243921	0.1038	0.00395858	0.0136178	0.840485	0.0487348	0.126774	0.659528	0.756675	0.255612	0.0950148	0.0479702	0.237386	0.0810632	0.233071	0.0569338	0.00377725	0.0896536	0.0493393	0.0413806	0.110542	0.0268581	0.0044002	0.0396307	0.118235	0.0485985	0.049314	1.48002	0.0828193
83.8	0.253002	0.00341626	0.590593	0.815265	0.00514378	8.29014e-06	0.00632868	0.000207321	4.61534e-05	0.115276	4.18909e-05	0.368696	0.0240972	0.00228173	0.0971587	0.304122	0.057918	0.010379	0.0158386	0.188874	0.0150889	0.169964	0.000854751	0.0090392	0.587725	0.0189359	0.0720046	0.720931	0.611728	0.135342	0.0883854	0.0240608	0.065259	0.173857	0.162668	0.017323	0.00292244	0.101999	0.0664282	0.0485888	0.0903786	0.0153194	0.00295191	0.0503233	0.110519	0.020774	0.0465876	0.835755	0.104543
84	0.278298	0.00178366	0.754947	0.58888	0.00298393	8.29014e-06	0.0046133	0.000207321	4.61534e-05	0.0741281	4.18909e-05	0.336374	0.0142732	0.00257967	0.132455	0.601722	0.0665794	0.0063283	0.0124559	0.172321	0.00932443	0.326104	0.000854751	0.00614784	0.28766	0.00759789	0.041008	0.524514	0.35847	0.0677325	0.092047	0.0122058	0.0180215	0.386773	0.106919	0.00557093	0.00226887	0.130752	0.114906	0.0604387	0.0753882	0.00892616	0.00206057	0.0669923	0.100844	0.00967385	0.0443838	0.264604	0.141749
84.2	0.259675	0.000964394	0.646503	0.294393	0.00178724	8.29014e-06	0.00338643	0.000207321	4.61534e-05	0.0456444	4.18909e-05	0.244023	0.00846063	0.00303828	0.1835	0.814164	0.0779013	0.00392893	0.00985305	0.157614	0.00578487	0.587027	0.000854751	0.00428835	0.116786	0.00324327	0.0236376	0.269418	0.177883	0.0337441	0.10854	0.0063393	0.00548423	0.744656	0.067398	0.00193165	0.00176734	0.177155	0.243122	0.0771658	0.0642084	0.00531835	0.00147874	0.0933934	0.0875985	0.00481127	0.0430638	0.0798935	0.198974
84.4	0.207228	0.000502678	0.395191	0.119891	0.00102644	8.29014e-06	0.00250243	0.000207321	4.61534e-05	0.0276361	4.18909e-05	0.148026	0.00504526	0.0037523	0.2528	0.731795	0.0921863	0.00249184	0.00783424	0.137495	0.00361432	0.776996	0.000854751	0.00306508	0.0453513	0.00139285	0.0138348	0.112422	0.0873014	0.0171723	0.139178	0.00339639	0.00177119	1.0261	0.041417	0.000671661	0.00138111	0.232619	0.500554	0.0977816	0.0555095	0.0032393	0.00102517	0.134173	0.0721927	0.00251313	0.0431774	0.0334676	0.269499
84.6	0.146085	0.000317721	0.211186	0.0464282	0.000698	8.29014e-06	0.00186099	0.000207321	4.61534e-05	0.0167747	4.18909e-05	0.0800366	0.00303758	0.00487247	0.335552	0.504379	0.109034	0.00161817	0.00625865	0.112375	0.00227861	0.675692	0.000854751	0.00224012	0.0180532	0.000770611	0.00822743	0.043347	0.045799	0.00901504	0.18033	0.00188741	0.000781502	0.942244	0.0251209	0.000303014	0.00108265	0.274385	0.770093	0.119206	0.0483405	0.00201571	0.000805268	0.191144	0.0567824	0.0013648	0.0459546	0.0189595	0.325913
84.8	0.0951613	0.000233658	0.126715	0.0187841	0.000528101	8.29014e-06	0.0013924	0.000207321	4.61534e-05	0.0103482	4.18909e-05	0.0406938	0.00185134	0.00663227	0.415317	0.368538	0.126667	0.0010775	0.00502209	0.0862539	0.00145129	0.391681	0.000854751	0.0016696	0.00755382	0.00054706	0.00497005	0.016635	0.0259409	0.00488987	0.219566	0.00109252	0.000512667	0.615155	0.0151668	0.000197153	0.000851233	0.277227	0.764898	0.136238	0.0421349	0.00128082	0.000663804	0.255848	0.0430164	0.000766531	0.0538118	0.0122907	0.332844
85	0.0600145	0.000123528	0.0949159	0.0083686	0.000298693	8.29014e-06	0.00104787	0.000207321	4.61534e-05	0.00654863	4.18909e-05	0.0201568	0.00114463	0.00938833	0.469263	0.329066	0.141718	0.000736163	0.00404649	0.0628934	0.000934584	0.171354	0.000854751	0.0012654	0.00334582	0.000264812	0.00304832	0.00661221	0.0155808	0.00273437	0.238282	0.000660645	0.000188823	0.338775	0.0091647	7.02387e-05	0.000671221	0.236676	0.484384	0.143317	0.0366045	0.000830772	0.000460658	0.304369	0.0316833	0.00044405	0.0714741	0.00832921	0.282051
85.2	0.0382644	8.16257e-05	0.0824178	0.00420298	0.000200679	8.29014e-06	0.000792981	0.000207321	4.61534e-05	0.00427497	4.18909e-05	0.00993618	0.000719143	0.013678	0.481282	0.301863	0.149921	0.00051594	0.00327295	0.044168	0.000608815	0.0662272	0.000854751	0.000972618	0.0015703	0.000172102	0.00189754	0.00279602	0.00973028	0.00157082	0.224453	0.000417758	0.000106147	0.180246	0.00556146	3.90542e-05	0.000530758	0.173649	0.216647	0.137547	0.0316254	0.000549924	0.000352999	0.309555	0.0228766	0.000264912	0.107179	0.00573117	0.202412
85.4	0.0257179	4.63977e-05	0.074895	0.00194377	0.000112044	4.76834e-06	0.000507715	0.00010614	2.50411e-05	0.002885	2.44403e-05	0.00494043	0.000373826	0.0202707	0.448308	0.247878	0.148056	0.000310778	0.00265674	0.0302478	0.00032663	0.0250392	0.000436158	0.000644759	0.000629677	9.67658e-05	0.00096924	0.00104666	0.00623458	0.000742217	0.183495	0.000228754	5.18311e-05	0.0959306	0.00339644	1.96004e-05	0.000359258	0.113515	0.0812933	0.120578	0.0271534	0.000305396	0.000230792	0.266695	0.0163013	0.000131797	0.171011	0.00397322	0.128688
85.6	0.0188637	2.70055e-05	0.0674348	0.000927731	6.19139e-05	1.24654e-06	0.000331052	4.96015e-06	3.92882e-06	0.0020111	6.98964e-06	0.00250266	0.000189136	0.0301635	0.378388	0.177949	0.135844	0.000192695	0.0021637	0.0204022	0.000170881	0.00972327	1.75646e-05	0.000440744	0.000229697	5.54437e-05	0.0004744	0.000368331	0.00406757	0.000326823	0.132896	0.000128482	2.51827e-05	0.0511469	0.00209033	1.02773e-05	0.000249382	0.0688189	0.0290763	0.0974805	0.0231725	0.00016954	0.000154561	0.198884	0.0115229	6.34089e-05	0.263731	0.00277027	0.0761753
85.8	0.0154409	2.70055e-05	0.0589861	0.000927731	6.19139e-05	1.24654e-06	0.000331052	4.96015e-06	3.92882e-06	0.00144374	6.98964e-06	0.00130315	0.000189136	0.0444493	0.289242	0.115068	0.116202	0.000192695	0.0017676	0.0136538	0.000170881	0.00397065	1.75646e-05	0.000440744	0.000229697	5.54437e-05	0.0004744	0.000368331	0.00269108	0.000326823	0.0879453	0.000128482	2.51827e-05	0.0274109	0.00129767	1.02773e-05	0.000249382	0.0399976	0.0105681	0.0737599	0.0196684	0.00016954	0.000154561	0.133843	0.00811125	6.34089e-05	0.355587	0.00194196	0.0436866
86	0.0141346	2.70055e-05	0.0499271	0.000927731	6.19139e-05	1.24654e-06	0.000331052	4.96015e-06	3.92882e-06	0.00106281	6.98964e-06	0.000703438	0.000189136	0.0638591	0.202357	0.0699706	0.0935834	0.000192695	0.00144817	0.00911375	0.000170881	0.00172908	1.75646e-05	0.000440744	0.000229697	5.54437e-05	0.0004744	0.000368331	0.00180137	0.000326823	0.0548395	0.000128482	2.51827e-05	0.0148524	0.000813172	1.02773e-05	0.000249382	0.0228044	0.00403177	0.0530924	0.0166183	0.00016954	0.000154561	0.0850591	0.00570209	6.34089e-05	0.38918	0.00136864	0.0249203
86.2	0.0142105	2.70055e-05	0.0409882	0.000927731	6.19139e-05	1.24654e-06	0.000331052	4.96015e-06	3.92882e-06	0.000798603	6.98964e-06	0.000396653	0.000189136	0.0878723	0.132381	0.041548	0.0718963	0.000192695	0.00118965	0.00608973	0.000170881	0.000810252	1.75646e-05	0.000440744	0.000229697	5.54437e-05	0.0004744	0.000368331	0.00121837	0.000326823	0.0330227	0.000128482	2.51827e-05	0.00817803	0.000514676	1.02773e-05	0.000249382	0.0129396	0.00164933	0.0369001	0.01399	0.00016954	0.000154561	0.0529543	0.00401155	6.34089e-05	0.336263	0.000969814	0.0143577
86.4	0.0153386	1.83967e-05	0.0327879	0.000585552	3.95847e-05	9.49486e-07	0.000230087	3.32434e-06	2.71918e-06	0.000580421	5.17144e-06	0.000219029	0.000118266	0.113585	0.0829819	0.0247492	0.0534108	0.000134431	0.000941336	0.00408384	0.000107073	0.00037996	1.20812e-05	0.00031794	0.000132187	3.67305e-05	0.000288774	0.000216657	0.000779783	0.000191205	0.0195328	8.65926e-05	1.58927e-05	0.00459139	0.000306732	6.95753e-06	0.000179779	0.00737039	0.000679021	0.0250661	0.0117444	0.000110707	0.000109549	0.0330793	0.0028288	3.8996e-05	0.234269	0.000650446	0.00842211
86.6	0.017607	9.78793e-06	0.0256864	0.000243373	1.72555e-05	6.52431e-07	0.000129122	1.68854e-06	1.50955e-06	0.000471605	3.35325e-06	0.000146477	4.73961e-05	0.135313	0.0508713	0.0150403	0.0388314	7.61671e-05	0.000808777	0.00275358	4.32659e-05	0.000224488	6.59788e-06	0.000195136	3.46769e-05	1.80173e-05	0.000103148	6.49834e-05	0.000573018	5.55873e-05	0.0114729	4.47033e-05	6.60258e-06	0.00263324	0.000212943	3.63778e-06	0.000110175	0.00423591	0.000361096	0.0167957	0.00983905	5.18748e-05	6.45375e-05	0.0210051	0.00200178	1.4583e-05	0.139221	0.000494985	0.00504772
86.8	0.0215263	8.39093e-06	0.0198013	0.000197652	1.39754e-05	5.82805e-07	0.000109182	1.42967e-06	1.28539e-06	0.000397635	2.93783e-06	0.000111878	3.84885e-05	0.14634	0.0309344	0.009407	0.0278952	6.55269e-05	0.000707541	0.00186923	3.49045e-05	0.000162263	5.66973e-06	0.000168534	2.7193e-05	1.49836e-05	8.14357e-05	5.18511e-05	0.000450093	4.2513e-05	0.0067364	3.80088e-05	5.43498e-06	0.00154385	0.000161852	3.15255e-06	9.47756e-05	0.00246399	0.000251884	0.0111745	0.00823108	4.30621e-05	5.52202e-05	0.0136308	0.00142283	1.1721e-05	0.0752599	0.000397065	0.00309366
87	0.0285919	6.3568e-06	0.0150823	0.000132528	9.3154e-06	4.77366e-07	7.98526e-05	1.05531e-06	9.57088e-07	0.000289541	2.31353e-06	6.57592e-05	2.59339e-05	0.142615	0.0188217	0.00607236	0.0199409	4.9838e-05	0.000554775	0.0012788	2.31506e-05	8.23319e-05	4.30432e-06	0.000128815	1.69619e-05	1.05999e-05	5.12546e-05	3.35252e-05	0.000278621	2.47047e-05	0.00396987	2.82368e-05	3.77552e-06	0.00092531	9.23677e-05	2.44297e-06	7.18017e-05	0.00145353	0.000115747	0.00741624	0.00687967	3.04017e-05	4.14181e-05	0.00904662	0.00101656	7.71376e-06	0.038915	0.000258263	0.00193751
87.2	0.0424949	5.22728e-06	0.0113889	9.8989e-05	6.93993e-06	4.11732e-07	6.31501e-05	8.5213e-07	7.7221e-07	0.000228976	1.93399e-06	4.68075e-05	1.96698e-05	0.125519	0.0115148	0.00404041	0.014255	4.07953e-05	0.000460881	0.000882395	1.73571e-05	5.41615e-05	3.52217e-06	0.00010514	1.23544e-05	8.2339e-06	3.69457e-05	2.46742e-05	0.00019654	1.6871e-05	0.00235387	2.27717e-05	2.92327e-06	0.000566658	6.20271e-05	2.04211e-06	5.81549e-05	0.000870741	7.39141e-05	0.00492566	0.00574737	2.36788e-05	3.33847e-05	0.00613118	0.000730487	5.76051e-06	0.0198611	0.000188119	0.00123808
87.4	0.0711125	3.09748e-06	0.00854865	4.98761e-05	3.53991e-06	2.60864e-07	3.38854e-05	4.9473e-07	4.39878e-07	0.00012258	1.14027e-06	2.33677e-05	1.03443e-05	0.100882	0.00478194	0.00184843	0.0102236	2.32949e-05	0.000264443	0.000410471	9.14928e-06	2.54424e-05	2.02292e-06	5.88539e-05	6.27161e-06	4.38349e-06	1.8238e-05	1.24111e-05	9.29752e-05	7.89541e-06	0.000951432	1.2802e-05	1.58798e-06	0.000238956	2.83585e-05	1.23454e-06	3.21038e-05	0.000358636	3.41824e-05	0.00218566	0.00480069	1.27055e-05	1.84795e-05	0.00282555	0.00035201	2.99804e-06	0.00711065	9.17756e-05	0.00053949
87.6	0.12885	1.46008e-06	0.00639164	1.48996e-05	1.13555e-06	1.39815e-07	1.19331e-05	2.25012e-07	1.88279e-07	4.26272e-05	5.17191e-07	7.3606e-06	3.63589e-06	0.0752843	0.000797455	0.000435328	0.00737104	9.78838e-06	0.000110368	9.81311e-05	3.34247e-06	7.18798e-06	8.6856e-07	2.31277e-05	2.04886e-06	1.54918e-06	5.37021e-06	3.80564e-06	2.29456e-05	2.0195e-06	0.000145522	5.21985e-06	6.13082e-07	4.39917e-05	6.63715e-06	6.03484e-07	1.21252e-05	6.07808e-05	9.3581e-06	0.000436422	0.00401038	4.60755e-06	7.12283e-06	0.000663366	9.18952e-05	1.04357e-06	0.000794636	2.46954e-05	0.000106792
87.8	0.231754	1.46008e-06	0.00476771	1.48996e-05	1.13555e-06	1.39815e-07	1.19331e-05	2.25012e-07	1.88279e-07	4.26272e-05	5.17191e-07	7.3606e-06	3.63589e-06	0.0531226	0.000797455	0.000435328	0.00534857	9.78838e-06	0.000110368	9.81311e-05	3.34247e-06	7.18798e-06	8.6856e-07	2.31277e-05	2.04886e-06	1.54918e-06	5.37021e-06	3.80564e-06	2.29456e-05	2.0195e-06	0.000145522	5.21985e-06	6.13082e-07	4.39917e-05	6.63715e-06	6.03484e-07	1.21252e-05	6.07808e-05	9.3581e-06	0.000436422	0.0033512	4.60755e-06	7.12283e-06	0.000663366	9.18952e-05	1.04357e-06	0.000794636	2.46954e-05	0.000106792
88	0.369243	1.46008e-06	0.00355228	1.48996e-05	1.13555e-06	1.39815e-07	1.19331e-05	2.25012e-07	1.88279e-07	4.26272e-05	5.17191e-07	7.3606e-06	3.63589e-06	0.0360321	0.000797455	0.000435328	0.00390817	9.78838e-06	0.000110368	9.81311e-05	3.34247e-06	7.18798e-06	8.6856e-07	2.31277e-05	2.04886e-06	1.54918e-06	5.37021e-06	3.80564e-06	2.29456e-05	2.0195e-06	0.000145522	5.21985e-06	6.13082e-07	4.39917e-05	6.63715e-06	6.03484e-07	1.21252e-05	6.07808e-05	9.3581e-06	0.000436422	0.00280165	4.60755e-06	7.12283e-06	0.000663366	9.18952e-05	1.04357e-06	0.000794636	2.46954e-05	0.000106792
88.2	0.468631	1.46008e-06	0.002646	1.48996e-05	1.13555e-06	1.39815e-07	1.19331e-05	2.25012e-07	1.88279e-07	4.26272e-05	5.17191e-07	7.3606e-06	3.63589e-06	0.0238053	0.000797455	0.000435328	0.00287612	9.78838e-06	0.000110368	9.81311e-05	3.34247e-06	7.18798e-06	8.6856e-07	2.31277e-05	2.04886e-06	1.54918e-06	5.37021e-06	3.80564e-06	2.29456e-05	2.0195e-06	0.000145522	5.21985e-06	6.13082e-07	4.39917e-05	6.63715e-06	6.03484e-07	1.21252e-05	6.07808e-05	9.3581e-06	0.000436422	0.00234357	4.60755e-06	7.12283e-06	0.000663366	9.18952e-05	1.04357e-06	0.000794636	2.46954e-05	0.000106792
88.4	0.446608	1.46008e-06	0.00197171	1.48996e-05	1.13555e-06	1.39815e-07	1.19331e-05	2.25012e-07	1.88279e-07	4.26272e-05	5.17191e-07	7.3606e-06	3.63589e-06	0.0154693	0.000797455	0.000435328	0.0021316	9.78838e-06	0.000110368	9.81311e-05	3.34247e-06	7.18798e-06	8.6856e-07	2.31277e-05	2.04886e-06	1.54918e-06	5.37021e-06	3.80564e-06	2.29456e-05	2.0195e-06	0.000145522	5.21985e-06	6.13082e-07	4.39917e-05	6.63715e-06	6.03484e-07	1.21252e-05	6.07808e-05	9.3581e-06	0.000436422	0.00196168	4.60755e-06	7.12283e-06	0.000663366	9.18952e-05	1.04357e-06	0.000794636	2.46954e-05	0.000106792
88.6	0.320929	1.46008e-06	0.00147057	1.48996e-05	1.13555e-06	1.39815e-07	1.19331e-05	2.25012e-07	1.88279e-07	4.26272e-05	5.17191e-07	7.3606e-06	3.63589e-06	0.00995545	0.000797455	0.000435328	0.00159063	9.78838e-06	0.000110368	9.81311e-05	3.34247e-06	7.18798e-06	8.6856e-07	2.31277e-05	2.04886e-06	1.54918e-06	5.37021e-06	3.80564e-06	2.29456e-05	2.0195e-06	0.000145522	5.21985e-06	6.13082e-07	4.39917e-05	6.63715e-06	6.03484e-07	1.21252e-05	6.07808e-05	9.3581e-06	0.000436422	0.0016432	4.60755e-06	7.12283e-06	0.000663366	9.18952e-05	1.04357e-06	0.000794636	2.46954e-05	0.000106792
88.8	0.184757	1.46008e-06	0.00109818	1.48996e-05	1.13555e-06	1.39815e-07	1.19331e-05	2.25012e-07	1.88279e-07	4.26272e-05	5.17191e-07	7.3606e-06	3.63589e-06	0.00637492	0.000797455	0.000435328	0.00119473	9.78838e-06	0.000110368	9.81311e-05	3.34247e-06	7.18798e-06	8.6856e-07	2.31277e-05	2.04886e-06	1.54918e-06	5.37021e-06	3.80564e-06	2.29456e-05	2.0195e-06	0.000145522	5.21985e-06	6.13082e-07	4.39917e-05	6.63715e-06	6.03484e-07	1.21252e-05	6.07808e-05	9.3581e-06	0.000436422	0.00137749	4.60755e-06	7.12283e-06	0.000663366	9.18952e-05	1.04357e-06	0.000794636	2.46954e-05	0.000106792
89	0.0928828	1.46008e-06	0.000821347	1.48996e-05	1.13555e-06	1.39815e-07	1.19331e-05	2.25012e-07	1.88279e-07	4.26272e-05	5.17191e-07	7.3606e-06	3.63589e-06	0.00407465	0.000797455	0.000435328	0.000902917	9.78838e-06	0.000110368	9.81311e-05	3.34247e-06	7.18798e-06	8.6856e-07	2.31277e-05	2.04886e-06	1.54918e-06	5.37021e-06	3.80564e-06	2.29456e-05	2.0195e-06	0.000145522	5.21985e-06	6.13082e-07	4.39917e-05	6.63715e-06	6.03484e-07	1.21252e-05	6.07808e-05	9.3581e-06	0.000436422	0.00115568	4.60755e-06	7.12283e-06	0.000663366	9.18952e-05	1.04357e-06	0.000794636	2.46954e-05	0.000106792
89.2	0.0438261	1.46008e-06	0.000513447	1.48996e-05	1.13555e-06	1.39815e-07	1.19331e-05	2.25012e-07	1.88279e-07	4.26272e-05	5.17191e-07	7.3606e-06	3.63589e-06	0.00260526	0.000797455	0.000435328	0.000577668	9.78838e-06	0.000110368	9.81311e-05	3.34247e-06	7.18798e-06	8.6856e-07	2.31277e-05	2.04886e-06	1.54918e-06	5.37021e-06	3.80564e-06	2.29456e-05	2.0195e-06	0.000145522	5.21985e-06	6.13082e-07	4.39917e-05	6.63715e-06	6.03484e-07	1.21252e-05	6.07808e-05	9.3581e-06	0.000436422	0.000850439	4.60755e-06	7.12283e-06	0.000663366	9.18952e-05	1.04357e-06	0.000794636	2.46954e-05	0.000106792
89.4	0.020288	1.46008e-06	0.000323617	1.48996e-05	1.13555e-06	1.39815e-07	1.19331e-05	2.25012e-07	1.88279e-07	4.26272e-05	5.17191e-07	7.3606e-06	3.63589e-06	0.00166888	0.000797455	0.000435328	0.000376521	9.78838e-06	0.000110368	9.81311e-05	3.34247e-06	7.18798e-06	8.6856e-07	2.31277e-05	2.04886e-06	1.54918e-06	5.37021e-06	3.80564e-06	2.29456e-05	2.0195e-06	0.000145522	5.21985e-06	6.13082e-07	4.39917e-05	6.63715e-06	6.03484e-07	1.21252e-05	6.07808e-05	9.3581e-06	0.000436422	0.000646143	4.60755e-06	7.12283e-06	0.000663366	9.18952e-05	1.04357e-06	0.000794636	2.46954e-05	0.000106792
89.6	0.00943342	1.46008e-06	0.000323617	1.48996e-05	1.13555e-06	1.39815e-07	1.19331e-05	2.25012e-07	1.88279e-07	4.26272e-05	5.17191e-07	7.3606e-06	3.63589e-06	0.00107228	0.000797455	0.000435328	0.000376521	9.78838e-06	0.000110368	9.81311e-05	3.34247e-06	7.18798e-06	8.6856e-07	2.31277e-05	2.04886e-06	1.54918e-06	5.37021e-06	3.80564e-06	2.29456e-05	2.0195e-06	0.000145522	5.21985e-06	6.13082e-07	4.39917e-05	6.63715e-06	6.03484e-07	1.21252e-05	6.07808e-05	9.3581e-06	0.000436422	0.000646143	4.60755e-06	7.12283e-06	0.000663366	9.18952e-05	1.04357e-06	0.000794636	2.46954e-05	0.000106792
89.8	0.00446054	1.46008e-06	0.000323617	1.48996e-05	1.13555e-06	1.39815e-07	1.19331e-05	2.25012e-07	1.88279e-07	4.26272e-05	5.17191e-07	7.3606e-06	3.63589e-06	0.00069167	0.000797455	0.000435328	0.000376521	9.78838e-06	0.000110368	9.81311e-05	3.34247e-06	7.18798e-06	8.6856e-07	2.31277e-05	2.04886e-06	1.54918e-06	5.37021e-06	3.80564e-06	2.29456e-05	2.0195e-06	0.000145522	5.21985e-06	6.13082e-07	4.39917e-05	6.63715e-06	6.03484e-07	1.21252e-05	6.07808e-05	9.3581e-06	0.000436422	0.000646143	4.60755e-06	7.12283e-06	0.000663366	9.18952e-05	1.04357e-06	0.000794636	2.46954e-05	0.000106792
90	0.00216061	1.46008e-06	0.000323617	1.48996e-05	1.13555e-06	1.39815e-07	1.19331e-05	2.25012e-07	1.88279e-07	4.26272e-05	5.17191e-07	7.3606e-06	3.63589e-06	0.000448271	0.000797455	0.000435328	0.000376521	9.78838e-06	0.000110368	9.81311e-05	3.34247e-06	7.18798e-06	8.6856e-07	2.31277e-05	2.04886e-06	1.54918e-06	5.37021e-06	3.80564e-06	2.29456e-05	2.0195e-06	0.000145522	5.21985e-06	6.13082e-07	4.39917e-05	6.63715e-06	6.03484e-07	1.21252e-05	6.07808e-05	9.3581e-06	0.000436422	0.000646143	4.60755e-06	7.12283e-06	0.000663366	9.18952e-05	1.04357e-06	0.000794636	2.46954e-05	0.000106792
90.2	0.000992509	1.46008e-06	0.000218664	1.48996e-05	1.13555e-06	1.39815e-07	1.19331e-05	2.25012e-07	1.88279e-07	4.26272e-05	5.17191e-07	7.3606e-06	3.63589e-06	0.000272381	0.000797455	0.000435328	0.000261747	9.78838e-06	0.000110368	9.81311e-05	3.34247e-06	7.18798e-06	8.6856e-07	2.31277e-05	2.04886e-06	1.54918e-06	5.37021e-06	3.80564e-06	2.29456e-05	2.0195e-06	0.000145522	5.21985e-06	6.13082e-07	4.39917e-05	6.63715e-06	6.03484e-07	1.21252e-05	6.07808e-05	9.3581e-06	0.000436422	0.000496173	4.60755e-06	7.12283e-06	0.000663366	9.18952e-05	1.04357e-06	0.000794636	2.46954e-05	0.000106792
90.4	0.000557126	1.46008e-06	0.000113712	1.48996e-05	1.13555e-06	1.39815e-07	1.19331e-05	2.25012e-07	1.88279e-07	4.26272e-05	5.17191e-07	7.3606e-06	3.63589e-06	0.000191534	0.000797455	0.000435328	0.000146974	9.78838e-06	0.000110368	9.81311e-05	3.34247e-06	7.18798e-06	8.6856e-07	2.31277e-05	2.04886e-06	1.54918e-06	5.37021e-06	3.80564e-06	2.29456e-05	2.0195e-06	0.000145522	5.21985e-06	6.13082e-07	4.39917e-05	6.63715e-06	6.03484e-07	1.21252e-05	6.07808e-05	9.3581e-06	0.000436422	0.000346203	4.60755e-06	7.12283e-06	0.000663366	9.18952e-05	1.04357e-06	0.000794636	2.46954e-05	0.000106792
90.6	0.000385514	1.46008e-06	9.42701e-05	1.48996e-05	1.13555e-06	1.39815e-07	1.19331e-05	2.25012e-07	1.88279e-07	4.26272e-05	5.17191e-07	7.3606e-06	3.63589e-06	0.000146189	0.000797455	0.000435328	0.000124292	9.78838e-06	0.000110368	9.81311e-05	3.34247e-06	7.18798e-06	8.6856e-07	2.31277e-05	2.04886e-06	1.54918e-06	5.37021e-06	3.80564e-06	2.29456e-05	2.0195e-06	0.000145522	5.21985e-06	6.13082e-07	4.39917e-05	6.63715e-06	6.03484e-07	1.21252e-05	6.07808e-05	9.3581e-06	0.000436422	0.000307043	4.60755e-06	7.12283e-06	0.000663366	9.18952e-05	1.04357e-06	0.000794636	2.46954e-05	0.000106792
90.8	0.000169294	1.46008e-06	6.59943e-05	1.48996e-05	1.13555e-06	1.39815e-07	1.19331e-05	2.25012e-07	1.88279e-07	4.26272e-05	5.17191e-07	7.3606e-06	3.63589e-06	8.41311e-05	0.000797455	0.000435328	9.09172e-05	9.78838e-06	0.000110368	9.81311e-05	3.34247e-06	7.18798e-06	8.6856e-07	2.31277e-05	2.04886e-06	1.54918e-06	5.37021e-06	3.80564e-06	2.29456e-05	2.0195e-06	0.000145522	5.21985e-06	6.13082e-07	4.39917e-05	6.63715e-06	6.03484e-07	1.21252e-05	6.07808e-05	9.3581e-06	0.000436422	0.00024723	4.60755e-06	7.12283e-06	0.000663366	9.18952e-05	1.04357e-06	0.000794636	2.46954e-05	0.000106792
91	0.000100748	1.46008e-06	5.04695e-05	1.48996e-05	1.13555e-06	1.39815e-07	1.19331e-05	2.25012e-07	1.88279e-07	4.26272e-05	5.17191e-07	7.3606e-06	3.63589e-06	5.64468e-05	0.000797455	0.000435328	7.1892e-05	9.78838e-06	0.000110368	9.81311e-05	3.34247e-06	7.18798e-06	8.6856e-07	2.31277e-05	2.04886e-06	1.54918e-06	5.37021e-06	3.80564e-06	2.29456e-05	2.0195e-06	0.000145522	5.21985e-06	6.13082e-07	4.39917e-05	6.63715e-06	6.03484e-07	1.21252e-05	6.07808e-05	9.3581e-06	0.000436422	0.000209189	4.60755e-06	7.12283e-06	0.000663366	9.18952e-05	1.04357e-06	0.000794636	2.46954e-05	0.000106792
91.2	4.84354e-05	8.55225e-07	2.93387e-05	7.73322e-06	6.20485e-07	8.69824e-08	6.28219e-06	1.3499e-07	1.10301e-07	2.21419e-05	2.95175e-07	3.90524e-06	1.97687e-06	2.82674e-05	0.000400914	0.000220572	4.40057e-05	5.37508e-06	5.94495e-05	5.03282e-05	1.898e-06	3.94217e-06	4.91685e-07	1.23644e-05	1.11259e-06	8.35732e-07	2.83723e-06	2.01906e-06	1.1722e-05	1.06849e-06	7.29915e-05	2.89273e-06	3.50943e-07	2.22932e-05	3.44537e-06	3.57558e-07	6.41462e-06	3.06823e-05	4.93622e-06	0.000219953	0.000142045	2.48231e-06	3.85149e-06	0.000335482	4.70049e-05	5.81245e-07	0.000397732	1.2641e-05	5.38375e-05
91.4	2.00599e-05	2.50373e-07	1.48985e-05	5.66881e-07	1.05419e-07	3.41496e-08	6.31331e-07	4.49675e-08	3.23229e-08	1.65658e-06	7.316e-08	4.49876e-07	3.17855e-07	1.10598e-05	4.37282e-06	5.8158e-06	2.44523e-05	9.61786e-07	8.53132e-06	2.52527e-06	4.53525e-07	6.96359e-07	1.14811e-07	1.60101e-06	1.7631e-07	1.22281e-07	3.04238e-07	2.32471e-07	4.98306e-07	1.17493e-07	4.60453e-07	5.65615e-07	8.88046e-08	5.94806e-07	2.53588e-07	1.11631e-07	7.04021e-07	5.83796e-07	5.14343e-07	3.48308e-06	9.22879e-05	3.57065e-07	5.80155e-07	7.59758e-06	2.11449e-06	1.18922e-07	8.28374e-07	5.8655e-07	8.83378e-07
91.6	2.00599e-05	2.50373e-07	1.48985e-05	5.66881e-07	1.05419e-07	3.41496e-08	6.31331e-07	4.49675e-08	3.23229e-08	1.65658e-06	7.316e-08	4.49876e-07	3.17855e-07	1.10598e-05	4.37282e-06	5.8158e-06	2.44523e-05	9.61786e-07	8.53132e-06	2.52527e-06	4.53525e-07	6.96359e-07	1.14811e-07	1.60101e-06	1.7631e-07	1.22281e-07	3.04238e-07	2.32471e-07	4.98306e-07	1.17493e-07	4.60453e-07	5.65615e-07	8.88046e-08	5.94806e-07	2.53588e-07	1.11631e-07	7.04021e-07	5.83796e-07	5.14343e-07	3.48308e-06	9.22879e-05	3.57065e-07	5.80155e-07	7.59758e-06	2.11449e-06	1.18922e-07	8.28374e-07	5.8655e-07	8.83378e-07
91.8	2.00599e-05	2.50373e-07	1.48985e-05	5.66881e-07	1.05419e-07	3.41496e-08	6.31331e-07	4.49675e-08	3.23229e-08	1.65658e-06	7.316e-08	4.49876e-07	3.17855e-07	1.10598e-05	4.37282e-06	5.8158e-06	2.44523e-05	9.61786e-07	8.53132e-06	2.52527e-06	4.53525e-07	6.96359e-07	1.14811e-07	1.60101e-06	1.7631e-07	1.22281e-07	3.04238e-07	2.32471e-07	4.98306e-07	1.17493e-07	4.60453e-07	5.65615e-07	8.88046e-08	5.94806e-07	2.53588e-07	1.11631e-07	7.04021e-07	5.83796e-07	5.14343e-07	3.48308e-06	9.22879e-05	3.57065e-07	5.80155e-07	7.59758e-06	2.11449e-06	1.18922e-07	8.28374e-07	5.8655e-07	8.83378e-07
92	2.00599e-05	2.50373e-07	1.48985e-05	5.66881e-07	1.05419e-07	3.41496e-08	6.31331e-07	4.49675e-08	3.23229e-08	1.65658e-06	7.316e-08	4.49876e-07	3.17855e-07	1.10598e-05	4.37282e-06	5.8158e-06	2.44523e-05	9.61786e-07	8.53132e-06	2.52527e-06	4.53525e-07	6.96359e-07	1.14811e-07	1.60101e-06	1.7631e-07	1.22281e-07	3.04238e-07	2.32471e-07	4.98306e-07	1.17493e-07	4.60453e-07	5.65615e-07	8.88046e-08	5.94806e-07	2.53588e-07	1.11631e-07	7.04021e-07	5.83796e-07	5.14343e-07	3.48308e-06	9.22879e-05	3.57065e-07	5.80155e-07	7.59758e-06	2.11449e-06	1.18922e-07	8.28374e-07	5.8655e-07	8.83378e-07
92.2	2.00599e-05	2.50373e-07	1.48985e-05	5.66881e-07	1.05419e-07	3.41496e-08	6.31331e-07	4.49675e-08	3.23229e-08	1.65658e-06	7.316e-08	4.49876e-07	3.17855e-07	1.10598e-05	4.37282e-06	5.8158e-06	2.44523e-05	9.61786e-07	8.53132e-06	2.52527e-06	4.53525e-07	6.96359e-07	1.14811e-07	1.60101e-06	1.7631e-07	1.22281e-07	3.04238e-07	2.32471e-07	4.98306e-07	1.17493e-07	4.60453e-07	5.65615e-07	8.88046e-08	5.94806e-07	2.53588e-07	1.11631e-07	7.04021e-07	5.83796e-07	5.14343e-07	3.48308e-06	9.22879e-05	3.57065e-07	5.80155e-07	7.59758e-06	2.11449e-06	1.18922e-07	8.28374e-07	5.8655e-07	8.83378e-07
92.4	2.00599e-05	2.50373e-07	1.48985e-05	5.66881e-07	1.05419e-07	3.41496e-08	6.31331e-07	4.49675e-08	3.23229e-08	1.65658e-06	7.316e-08	4.49876e-07	3.17855e-07	1.10598e-05	4.37282e-06	5.8158e-06	2.44523e-05	9.61786e-07	8.53132e-06	2.52527e-06	4.53525e-07	6.96359e-07	1.14811e-07	1.60101e-06	1.7631e-07	1.22281e-07	3.04238e-07	2.32471e-07	4.98306e-07	1.17493e-07	4.60453e-07	5.65615e-07	8.88046e-08	5.94806e-07	2.53588e-07	1.11631e-07	7.04021e-07	5.83796e-07	5.14343e-07	3.48308e-06	9.22879e-05	3.57065e-07	5.80155e-07	7.59758e-06	2.11449e-06	1.18922e-07	8.28374e-07	5.8655e-07	8.83378e-07
92.6	2.00599e-05	2.50373e-07	1.48985e-05	5.66881e-07	1.05419e-07	3.41496e-08	6.31331e-07	4.49675e-08	3.23229e-08	1.65658e-06	7.316e-08	4.49876e-07	3.17855e-07	1.10598e-05	4.37282e-06	5.8158e-06	2.44523e-05	9.61786e-07	8.53132e-06	2.52527e-06	4.53525e-07	6.96359e-07	1.14811e-07	1.60101e-06	1.7631e-07	1.22281e-07	3.04238e-07	2.32471e-07	4.98306e-07	1.17493e-07	4.60453e-07	5.65615e-07	8.88046e-08	5.94806e-07	2.53588e-07	1.11631e-07	7.04021e-07	5.83796e-07	5.14343e-07	3.48308e-06	9.22879e-05	3.57065e-07	5.80155e-07	7.59758e-06	2.11449e-06	1.18922e-07	8.28374e-07	5.8655e-07	8.83378e-07
92.8	2.00599e-05	2.50373e-07	1.48985e-05	5.66881e-07	1.05419e-07	3.41496e-08	6.31331e-07	4.49675e-08	3.23229e-08	1.65658e-06	7.316e-08	4.49876e-07	3.17855e-07	1.10598e-05	4.37282e-06	5.8158e-06	2.44523e-05	9.61786e-07	8.53132e-06	2.52527e-06	4.53525e-07	6.96359e-07	1.14811e-07	1.60101e-06	1.7631e-07	1.22281e-07	3.04238e-07	2.32471e-07	4.98306e-07	1.17493e-07	4.60453e-07	5.65615e-07	8.88046e-08	5.94806e-07	2.53588e-07	1.11631e-07	7.04021e-07	5.83796e-07	5.14343e-07	3.48308e-06	9.22879e-05	3.57065e-07	5.80155e-07	7.59758e-06	2.11449e-06	1.18922e-07	8.28374e-07	5.8655e-07	8.83378e-07
93	1.22838e-05	1.88032e-07	8.65018e-06	3.86039e-07	8.02628e-08	2.75195e-08	4.28416e-07	3.58467e-08	2.58268e-08	1.05708e-06	5.51489e-08	3.15606e-07	2.32918e-07	6.07951e-06	2.83868e-06	3.60142e-06	1.47859e-05	6.75721e-07	5.72486e-06	1.70963e-06	3.43104e-07	5.25236e-07	8.68349e-08	1.08804e-06	1.30534e-07	8.94576e-08	2.16252e-07	1.68645e-07	3.40124e-07	8.78243e-08	3.08867e-07	4.10875e-07	6.95132e-08	4.07839e-07	1.83982e-07	8.58143e-08	4.69553e-07	3.93281e-07	3.62368e-07	2.24815e-06	6.03598e-05	2.53747e-07	4.11625e-07	4.56847e-06	1.36685e-06	9.08914e-08	5.35239e-07	3.86345e-07	5.7122e-07
93.2	4.50761e-06	1.25691e-07	2.40185e-06	2.05197e-07	5.51067e-08	2.08894e-08	2.25501e-07	2.67259e-08	1.93307e-08	4.57574e-07	3.71378e-08	1.81336e-07	1.4798e-07	1.09924e-06	1.30453e-06	1.38705e-06	5.11945e-06	3.89655e-07	2.9184e-06	8.93979e-07	2.32683e-07	3.54112e-07	5.88591e-08	5.75069e-07	8.47579e-08	5.66341e-08	1.28266e-07	1.04819e-07	1.81942e-07	5.81558e-08	1.5728e-07	2.56135e-07	5.02218e-08	2.20871e-07	1.14376e-07	5.99974e-08	2.35086e-07	2.02765e-07	2.10394e-07	1.01321e-06	2.84317e-05	1.5043e-07	2.43095e-07	1.53937e-06	6.19215e-07	6.28607e-08	2.42103e-07	1.8614e-07	2.59061e-07
93.4	4.50761e-06	1.25691e-07	2.40185e-06	2.05197e-07	5.51067e-08	2.08894e-08	2.25501e-07	2.67259e-08	1.93307e-08	4.57574e-07	3.71378e-08	1.81336e-07	1.4798e-07	1.09924e-06	1.30453e-06	1.38705e-06	5.11945e-06	3.89655e-07	2.9184e-06	8.93979e-07	2.32683e-07	3.54112e-07	5.88591e-08	5.75069e-07	8.47579e-08	5.66341e-08	1.28266e-07	1.04819e-07	1.81942e-07	5.81558e-08	1.5728e-07	2.56135e-07	5.02218e-08	2.20871e-07	1.14376e-07	5.99974e-08	2.35086e-07	2.02765e-07	2.10394e-07	1.01321e-06	2.84317e-05	1.5043e-07	2.43095e-07	1.53937e-06	6.19215e-07	6.28607e-08	2.42103e-07	1.8614e-07	2.59061e-07
93.6	4.50761e-06	1.25691e-07	2.40185e-06	2.05197e-07	5.51067e-08	2.08894e-08	2.25501e-07	2.67259e-08	1.93307e-08	4.57574e-07	3.71378e-08	1.81336e-07	1.4798e-07	1.09924e-06	1.30453e-06	1.38705e-06	5.11945e-06	3.89655e-07	2.9184e-06	8.93979e-07	2.32683e-07	3.54112e-07	5.88591e-08	5.75069e-07	8.47579e-08	5.66341e-08	1.28266e-07	1.04819e-07	1.81942e-07	5.81558e-08	1.5728e-07	2.56135e-07	5.02218e-08	2.20871e-07	1.14376e-07	5.99974e-08	2.35086e-07	2.02765e-07	2.10394e-07	1.01321e-06	2.84317e-05	1.5043e-07	2.43095e-07	1.53937e-06	6.19215e-07	6.28607e-08	2.42103e-07	1.8614e-07	2.59061e-07
93.8	4.50761e-06	1.25691e-07	2.40185e-06	2.05197e-07	5.51067e-08	2.08894e-08	2.25501e-07	2.67259e-08	1.93307e-08	4.57574e-07	3.71378e-08	1.81336e-07	1.4798e-07	1.09924e-06	1.30453e-06	1.38705e-06	5.11945e-06	3.89655e-07	2.9184e-06	8.93979e-07	2.32683e-07	3.54112e-07	5.88591e-08	5.75069e-07	8.47579e-08	5.66341e-08	1.28266e-07	1.04819e-07	1.81942e-07	5.81558e-08	1.5728e-07	2.56135e-07	5.02218e-08	2.20871e-07	1.14376e-07	5.99974e-08	2.35086e-07	2.02765e-07	2.10394e-07	1.01321e-06	2.84317e-05	1.5043e-07	2.43095e-07	1.53937e-06	6.19215e-07	6.28607e-08	2.42103e-07	1.8614e-07	2.59061e-07
94	3.61272e-06	1.08462e-07	1.73774e-06	1.69772e-07	4.83258e-08	1.88574e-08	1.85471e-07	2.39934e-08	1.74333e-08	3.58132e-07	3.24311e-08	1.52423e-07	1.2745e-07	7.92632e-07	1.04438e-06	1.07542e-06	3.8201e-06	3.23786e-07	2.34219e-06	7.29908e-07	2.01797e-07	3.06962e-07	5.14959e-08	4.69808e-07	7.33534e-08	4.88884e-08	1.08568e-07	9.0036e-08	1.51673e-07	5.06306e-08	1.31759e-07	2.17686e-07	4.46841e-08	1.84531e-07	9.82726e-08	5.27036e-08	1.89856e-07	1.67643e-07	1.76891e-07	8.13198e-07	2.23083e-05	1.26875e-07	2.04532e-07	1.15508e-06	4.9047e-07	5.52733e-08	1.98494e-07	1.51184e-07	2.09892e-07
94.2	2.71784e-06	9.12326e-08	1.07363e-06	1.34347e-07	4.1545e-08	1.68253e-08	1.45442e-07	2.12609e-08	1.55359e-08	2.5869e-07	2.77244e-08	1.23511e-07	1.0692e-07	4.86025e-07	7.84228e-07	7.63786e-07	2.52075e-06	2.57918e-07	1.76598e-06	5.65837e-07	1.7091e-07	2.59812e-07	4.41328e-08	3.64546e-07	6.19488e-08	4.11426e-08	8.887e-08	7.52531e-08	1.21404e-07	4.31054e-08	1.06239e-07	1.79238e-07	3.91465e-08	1.4819e-07	8.21692e-08	4.54098e-08	1.44626e-07	1.32521e-07	1.43389e-07	6.13181e-07	1.61849e-05	1.03319e-07	1.6597e-07	7.7079e-07	3.61725e-07	4.76859e-08	1.54885e-07	1.16227e-07	1.60722e-07
94.4	2.47242e-06	8.56294e-08	9.29612e-07	1.24137e-07	3.93207e-08	1.61254e-08	1.33995e-07	2.03273e-08	1.48897e-08	2.32715e-07	2.62114e-08	1.1491e-07	1.00483e-07	4.25174e-07	7.12907e-07	6.85337e-07	2.21039e-06	2.38105e-07	1.6025e-06	5.18341e-07	1.60764e-07	2.44363e-07	4.17472e-08	3.34278e-07	5.83316e-08	3.87287e-08	8.29015e-08	7.0678e-08	1.12621e-07	4.06876e-08	9.89034e-08	1.67194e-07	3.72826e-08	1.37579e-07	7.71699e-08	4.29972e-08	1.31985e-07	1.22481e-07	1.3331e-07	5.58554e-07	1.45103e-05	9.61652e-08	1.54237e-07	6.79778e-07	3.27063e-07	4.51957e-08	1.42932e-07	1.06606e-07	1.47298e-07
94.6	2.09274e-06	7.67519e-08	7.15105e-07	1.08245e-07	3.57872e-08	1.50045e-08	1.16209e-07	1.88339e-08	1.38559e-08	1.92963e-07	2.3816e-08	1.0146e-07	9.03288e-08	3.34914e-07	6.02796e-07	5.65705e-07	1.74203e-06	2.07111e-07	1.34933e-06	4.44447e-07	1.44656e-07	2.19843e-07	3.79646e-08	2.87247e-07	5.26161e-08	3.49235e-08	7.35404e-08	6.34747e-08	9.8925e-08	3.68588e-08	8.74599e-08	1.48218e-07	3.43087e-08	1.21015e-07	6.92942e-08	3.91613e-08	1.12434e-07	1.06861e-07	1.17522e-07	4.74176e-07	1.19338e-05	8.49452e-08	1.3583e-07	5.42397e-07	2.73748e-07	4.12388e-08	1.24414e-07	9.17353e-08	1.26547e-07
94.8	1.84201e-06	7.05054e-08	5.88183e-07	9.7573e-08	3.32822e-08	1.41927e-08	1.04324e-07	1.77561e-08	1.31096e-08	1.67514e-07	2.2133e-08	9.23119e-08	8.32592e-08	2.81986e-07	5.30518e-07	4.89817e-07	1.45409e-06	1.86035e-07	1.18191e-06	3.9492e-07	1.33263e-07	2.02509e-07	3.52958e-08	2.55838e-07	4.86205e-08	3.22793e-08	6.71247e-08	5.84854e-08	8.96813e-08	3.41667e-08	7.97199e-08	1.35062e-07	3.21759e-08	1.09804e-07	6.38308e-08	3.64363e-08	9.95427e-08	9.63856e-08	1.06739e-07	4.18693e-07	1.02607e-05	7.72575e-08	1.23209e-07	4.57817e-07	2.39129e-07	3.84317e-08	1.12123e-07	8.19408e-08	1.12866e-07
95	1.05177e-06	4.48535e-08	3.09315e-07	6.01459e-08	2.22253e-08	1.01446e-08	6.36871e-08	1.24894e-08	9.39396e-09	9.54421e-08	1.49368e-08	5.83214e-08	5.40996e-08	1.56455e-07	3.05533e-07	2.76598e-07	7.65681e-07	1.11814e-07	6.67999e-07	2.30582e-07	8.50516e-08	1.29172e-07	2.36515e-08	1.51547e-07	3.19675e-08	2.13754e-08	4.26786e-08	3.82928e-08	5.6241e-08	2.26827e-08	5.06639e-08	8.40538e-08	2.21337e-08	6.86505e-08	4.16238e-08	2.43816e-08	5.88281e-08	5.95381e-08	6.66239e-08	2.42662e-07	5.56946e-06	4.84119e-08	7.60731e-08	2.47664e-07	1.3675e-07	2.58996e-08	6.92201e-08	4.99436e-08	6.79281e-08
95.2	3.78001e-07	2.21737e-08	8.68783e-08	2.77086e-08	1.23642e-08	6.48729e-09	2.85957e-08	7.74095e-09	6.03725e-09	3.5043e-08	8.54133e-09	2.86291e-08	2.82918e-08	5.44426e-08	1.14036e-07	9.80833e-08	2.07192e-07	4.74892e-08	2.3182e-07	8.93724e-08	4.2273e-08	6.40985e-08	1.32789e-08	6.19039e-08	1.72118e-08	1.17243e-08	2.12558e-08	2.04613e-08	2.71319e-08	1.24798e-08	2.52397e-08	3.92706e-08	1.31143e-08	3.2757e-08	2.20036e-08	1.36285e-08	2.40949e-08	2.7587e-08	3.15827e-08	9.23636e-08	1.64934e-06	2.31879e-08	3.48841e-08	7.5721e-08	5.0339e-08	1.47078e-08	3.20439e-08	2.24919e-08	2.93439e-08
95.4	3.78001e-07	2.21737e-08	8.68783e-08	2.77086e-08	1.23642e-08	6.48729e-09	2.85957e-08	7.74095e-09	6.03725e-09	3.5043e-08	8.54133e-09	2.86291e-08	2.82918e-08	5.44426e-08	1.14036e-07	9.80833e-08	2.07192e-07	4.74892e-08	2.3182e-07	8.93724e-08	4.2273e-08	6.40985e-08	1.32789e-08	6.19039e-08	1.72118e-08	1.17243e-08	2.12558e-08	2.04613e-08	2.71319e-08	1.24798e-08	2.52397e-08	3.92706e-08	1.31143e-08	3.2757e-08	2.20036e-08	1.36285e-08	2.40949e-08	2.7587e-08	3.15827e-08	9.23636e-08	1.64934e-06	2.31879e-08	3.48841e-08	7.5721e-08	5.0339e-08	1.47078e-08	3.20439e-08	2.24919e-08	2.93439e-08
95.6	3.78001e-07	2.21737e-08	8.68783e-08	2.77086e-08	1.23642e-08	6.48729e-09	2.85957e-08	7.74095e-09	6.03725e-09	3.5043e-08	8.54133e-09	2.86291e-08	2.82918e-08	5.44426e-08	1.14036e-07	9.80833e-08	2.07192e-07	4.74892e-08	2.3182e-07	8.93724e-08	4.2273e-08	6.40985e-08	1.32789e-08	6.19039e-08	1.72118e-08	1.17243e-08	2.12558e-08	2.04613e-08	2.71319e-08	1.24798e-08	2.52397e-08	3.92706e-08	1.31143e-08	3.2757e-08	2.20036e-08	1.36285e-08	2.40949e-08	2.7587e-08	3.15827e-08	9.23636e-08	1.64934e-06	2.31879e-08	3.48841e-08	7.5721e-08	5.0339e-08	1.47078e-08	3.20439e-08	2.24919e-08	2.93439e-08
95.8	3.78001e-07	2.21737e-08	8.68783e-08	2.77086e-08	1.23642e-08	6.48729e-09	2.85957e-08	7.74095e-09	6.03725e-09	3.5043e-08	8.54133e-09	2.86291e-08	2.82918e-08	5.44426e-08	1.14036e-07	9.80833e-08	2.07192e-07	4.74892e-08	2.3182e-07	8.93724e-08	4.2273e-08	6.40985e-08	1.32789e-08	6.19039e-08	1.72118e-08	1.17243e-08	2.12558e-08	2.04613e-08	2.71319e-08	1.24798e-08	2.52397e-08	3.92706e-08	1.31143e-08	3.2757e-08	2.20036e-08	1.36285e-08	2.40949e-08	2.7587e-08	3.15827e-08	9.23636e-08	1.64934e-06	2.31879e-08	3.48841e-08	7.5721e-08	5.0339e-08	1.47078e-08	3.20439e-08	2.24919e-08	2.93439e-08
96	3.78001e-07	2.21737e-08	8.68783e-08	2.77086e-08	1.23642e-08	6.48729e-09	2.85957e-08	7.74095e-09	6.03725e-09	3.5043e-08	8.54133e-09	2.86291e-08	2.82918e-08	5.44426e-08	1.14036e-07	9.80833e-08	2.07192e-07	4.74892e-08	2.3182e-07	8.93724e-08	4.2273e-08	6.40985e-08	1.32789e-08	6.19039e-08	1.72118e-08	1.17243e-08	2.12558e-08	2.04613e-08	2.71319e-08	1.24798e-08	2.52397e-08	3.92706e-08	1.31143e-08	3.2757e-08	2.20036e-08	1.36285e-08	2.40949e-08	2.7587e-08	3.15827e-08	9.23636e-08	1.64934e-06	2.31879e-08	3.48841e-08	7.5721e-08	5.0339e-08	1.47078e-08	3.20439e-08	2.24919e-08	2.93439e-08
96.2	3.78001e-07	2.21737e-08	8.68783e-08	2.77086e-08	1.23642e-08	6.48729e-09	2.85957e-08	7.74095e-09	6.03725e-09	3.5043e-08	8.54133e-09	2.86291e-08	2.82918e-08	5.44426e-08	1.14036e-07	9.80833e-08	2.07192e-07	4.74892e-08	2.3182e-07	8.93724e-08	4.2273e-08	6.40985e-08	1.32789e-08	6.19039e-08	1.72118e-08	1.17243e-08	2.12558e-08	2.04613e-08	2.71319e-08	1.24798e-08	2.52397e-08	3.92706e-08	1.31143e-08	3.2757e-08	2.20036e-08	1.36285e-08	2.40949e-08	2.7587e-08	3.15827e-08	9.23636e-08	1.64934e-06	2.31879e-08	3.48841e-08	7.5721e-08	5.0339e-08	1.47078e-08	3.20439e-08	2.24919e-08	2.93439e-08
96.4	3.78001e-07	2.21737e-08	8.68783e-08	2.77086e-08	1.23642e-08	6.48729e-09	2.85957e-08	7.74095e-09	6.03725e-09	3.5043e-08	8.54133e-09	2.86291e-08	2.82918e-08	5.44426e-08	1.14036e-07	9.80833e-08	2.07192e-07	4.74892e-08	2.3182e-07	8.93724e-08	4.2273e-08	6.40985e-08	1.32789e-08	6.19039e-08	1.72118e-08	1.17243e-08	2.12558e-08	2.04613e-08	2.71319e-08	1.24798e-08	2.52397e-08	3.92706e-08	1.31143e-08	3.2757e-08	2.20036e-08	1.36285e-08	2.40949e-08	2.7587e-08	3.15827e-08	9.23636e-08	1.64934e-06	2.31879e-08	3.48841e-08	7.5721e-08	5.0339e-08	1.47078e-08	3.20439e-08	2.24919e-08	2.93439e-08
96.6	3.78001e-07	2.21737e-08	8.68783e-08	2.77086e-08	1.23642e-08	6.48729e-09	2.85957e-08	7.74095e-09	6.03725e-09	3.5043e-08	8.54133e-09	2.86291e-08	2.82918e-08	5.44426e-08	1.14036e-07	9.80833e-08	2.07192e-07	4.74892e-08	2.3182e-07	8.93724e-08	4.2273e-08	6.40985e-08	1.32789e-08	6.19039e-08	1.72118e-08	1.17243e-08	2.12558e-08	2.04613e-08	2.71319e-08	1.24798e-08	2.52397e-08	3.92706e-08	1.31143e-08	3.2757e-08	2.20036e-08	1.36285e-08	2.40949e-08	2.7587e-08	3.15827e-08	9.23636e-08	1.64934e-06	2.31879e-08	3.48841e-08	7.5721e-08	5.0339e-08	1.47078e-08	3.20439e-08	2.24919e-08	2.93439e-08
96.8	3.78001e-07	2.21737e-08	8.68783e-08	2.77086e-08	1.23642e-08	6.48729e-09	2.85957e-08	7.74095e-09	6.03725e-09	3.5043e-08	8.54133e-09	2.86291e-08	2.82918e-08	5.44426e-08	1.14036e-07	9.80833e-08	2.07192e-07	4.74892e-08	2.3182e-07	8.93724e-08	4.2273e-08	6.40985e-08	1.32789e-08	6.19039e-08	1.72118e-08	1.17243e-08	2.12558e-08	2.04613e-08	2.71319e-08	1.24798e-08	2.52397e-08	3.92706e-08	1.31143e-08	3.2757e-08	2.20036e-08	1.36285e-08	2.40949e-08	2.7587e-08	3.15827e-08	9.23636e-08	1.64934e-06	2.31879e-08	3.48841e-08	7.5721e-08	5.0339e-08	1.47078e-08	3.20439e-08	2.24919e-08	2.93439e-08
97	3.78001e-07	2.21737e-08	8.68783e-08	2.77086e-08	1.23642e-08	6.48729e-09	2.85957e-08	7.74095e-09	6.03725e-09	3.5043e-08	8.54133e-09	2.86291e-08	2.82918e-08	5.44426e-08	1.14036e-07	9.80833e-08	2.07192e-07	4.74892e-08	2.3182e-07	8.93724e-08	4.2273e-08	6.40985e-08	1.32789e-08	6.19039e-08	1.72118e-08	1.17243e-08	2.12558e-08	2.04613e-08	2.71319e-08	1.24798e-08	2.52397e-08	3.92706e-08	1.31143e-08	3.2757e-08	2.20036e-08	1.36285e-08	2.40949e-08	2.7587e-08	3.15827e-08	9.23636e-08	1.64934e-06	2.31879e-08	3.48841e-08	7.5721e-08	5.0339e-08	1.47078e-08	3.20439e-08	2.24919e-08	2.93439e-08
97.2	3.78001e-07	2.21737e-08	8.68783e-08	2.77086e-08	1.23642e-08	6.48729e-09	2.85957e-08	7.74095e-09	6.03725e-09	3.5043e-08	8.54133e-09	2.86291e-08	2.82918e-08	5.44426e-08	1.14036e-07	9.80833e-08	2.07192e-07	4.74892e-08	2.3182e-07	8.93724e-08	4.2273e-08	6.40985e-08	1.32789e-08	6.19039e-08	1.72118e-08	1.17243e-08	2.12558e-08	2.04613e-08	2.71319e-08	1.24798e-08	2.52397e-08	3.92706e-08	1.31143e-08	3.2757e-08	2.20036e-08	1.36285e-08	2.40949e-08	2.7587e-08	3.15827e-08	9.23636e-08	1.64934e-06	2.31879e-08	3.48841e-08	7.5721e-08	5.0339e-08	1.47078e-08	3.20439e-08	2.24919e-08	2.93439e-08
97.4	3.78001e-07	2.21737e-08	8.68783e-08	2.77086e-08	1.23642e-08	6.48729e-09	2.85957e-08	7.74095e-09	6.03725e-09	3.5043e-08	8.54133e-09	2.86291e-08	2.82918e-08	5.44426e-08	1.14036e-07	9.80833e-08	2.07192e-07	4.74892e-08	2.3182e-07	8.93724e-08	4.2273e-08	6.40985e-08	1.32789e-08	6.19039e-08	1.72118e-08	1.17243e-08	2.12558e-08	2.04613e-08	2.71319e-08	1.24798e-08	2.52397e-08	3.92706e-08	1.31143e-08	3.2757e-08	2.20036e-08	1.36285e-08	2.40949e-08	2.7587e-08	3.15827e-08	9.23636e-08	1.64934e-06	2.31879e-08	3.48841e-08	7.5721e-08	5.0339e-08	1.47078e-08	3.20439e-08	2.24919e-08	2.93439e-08
97.6	3.78001e-07	2.21737e-08	8.68783e-08	2.77086e-08	1.23642e-08	6.48729e-09	2.85957e-08	7.74095e-09	6.03725e-09	3.5043e-08	8.54133e-09	2.86291e-08	2.82918e-08	5.44426e-08	1.14036e-07	9.80833e-08	2.07192e-07	4.74892e-08	2.3182e-07	8.93724e-08	4.2273e-08	6.40985e-08	1.32789e-08	6.19039e-08	1.72118e-08	1.17243e-08	2.12558e-08	2.04613e-08	2.71319e-08	1.24798e-08	2.52397e-08	3.92706e-08	1.31143e-08	3.2757e-08	2.20036e-08	1.36285e-08	2.40949e-08	2.7587e-08	3.15827e-08	9.23636e-08	1.64934e-06	2.31879e-08	3.48841e-08	7.5721e-08	5.0339e-08	1.47078e-08	3.20439e-08	2.24919e-08	2.93439e-08
97.8	3.78001e-07	2.21737e-08	8.68783e-08	2.77086e-08	1.23642e-08	6.48729e-09	2.85957e-08	7.74095e-09	6.03725e-09	3.5043e-08	8.54133e-09	2.86291e-08	2.82918e-08	5.44426e-08	1.14036e-07	9.80833e-08	2.07192e-07	4.74892e-08	2.3182e-07	8.93724e-08	4.2273e-08	6.40985e-08	1.32789e-08	6.19039e-08	1.72118e-08	1.17243e-08	2.12558e-08	2.04613e-08	2.71319e-08	1.24798e-08	2.52397e-08	3.92706e-08	1.31143e-08	3.2757e-08	2.20036e-08	1.36285e-08	2.40949e-08	2.7587e-08	3.15827e-08	9.23636e-08	1.64934e-06	2.31879e-08	3.48841e-08	7.5721e-08	5.0339e-08	1.47078e-08	3.20439e-08	2.24919e-08	2.93439e-08
98	3.78001e-07	2.21737e-08	8.68783e-08	2.77086e-08	1.23642e-08	6.48729e-09	2.85957e-08	7.74095e-09	6.03725e-09	3.5043e-08	8.54133e-09	2.86291e-08	2.82918e-08	5.44426e-08	1.14036e-07	9.80833e-08	2.07192e-07	4.74892e-08	2.3182e-07	8.93724e-08	4.2273e-08	6.40985e-08	1.32789e-08	6.19039e-08	1.72118e-08	1.17243e-08	2.12558e-08	2.04613e-08	2.71319e-08	1.24798e-08	2.52397e-08	3.92706e-08	1.31143e-08	3.2757e-08	2.20036e-08	1.36285e-08	2.40949e-08	2.7587e-08	3.15827e-08	9.23636e-08	1.64934e-06	2.31879e-08	3.48841e-08	7.5721e-08	5.0339e-08	1.47078e-08	3.20439e-08	2.24919e-08	2.93439e-08
98.2	3.78001e-07	2.21737e-08	8.68783e-08	2.77086e-08	1.23642e-08	6.48729e-09	2.85957e-08	7.74095e-09	6.03725e-09	3.5043e-08	8.54133e-09	2.86291e-08	2.82918e-08	5.44426e-08	1.14036e-07	9.80833e-08	2.07192e-07	4.74892e-08	2.3182e-07	8.93724e-08	4.2273e-08	6.40985e-08	1.32789e-08	6.19039e-08	1.72118e-08	1.17243e-08	2.12558e-08	2.04613e-08	2.71319e-08	1.24798e-08	2.52397e-08	3.92706e-08	1.31143e-08	3.2757e-08	2.20036e-08	1.36285e-08	2.40949e-08	2.7587e-08	3.15827e-08	9.23636e-08	1.64934e-06	2.31879e-08	3.48841e-08	7.5721e-08	5.0339e-08	1.47078e-08	3.20439e-08	2.24919e-08	2.93439e-08
98.4	3.78001e-07	2.21737e-08	8.68783e-08	2.77086e-08	1.23642e-08	6.48729e-09	2.85957e-08	7.74095e-09	6.03725e-09	3.5043e-08	8.54133e-09	2.86291e-08	2.82918e-08	5.44426e-08	1.14036e-07	9.80833e-08	2.07192e-07	4.74892e-08	2.3182e-07	8.93724e-08	4.2273e-08	6.40985e-08	1.32789e-08	6.19039e-08	1.72118e-08	1.17243e-08	2.12558e-08	2.04613e-08	2.71319e-08	1.24798e-08	2.52397e-08	3.92706e-08	1.31143e-08	3.2757e-08	2.20036e-08	1.36285e-08	2.40949e-08	2.7587e-08	3.15827e-08	9.23636e-08	1.64934e-06	2.31879e-08	3.48841e-08	7.5721e-08	5.0339e-08	1.47078e-08	3.20439e-08	2.24919e-08	2.93439e-08
98.6	3.78001e-07	2.21737e-08	8.68783e-08	2.77086e-08	1.23642e-08	6.48729e-09	2.85957e-08	7.74095e-09	6.03725e-09	3.5043e-08	8.54133e-09	2.86291e-08	2.82918e-08	5.44426e-08	1.14036e-07	9.80833e-08	2.07192e-07	4.74892e-08	2.3182e-07	8.93724e-08	4.2273e-08	6.40985e-08	1.32789e-08	6.19039e-08	1.72118e-08	1.17243e-08	2.12558e-08	2.04613e-08	2.71319e-08	1.24798e-08	2.52397e-08	3.92706e-08	1.31143e-08	3.2757e-08	2.20036e-08	1.36285e-08	2.40949e-08	2.7587e-08	3.15827e-08	9.23636e-08	1.64934e-06	2.31879e-08	3.48841e-08	7.5721e-08	5.0339e-08	1.47078e-08	3.20439e-08	2.24919e-08	2.93439e-08
98.8	3.78001e-07	2.21737e-08	8.68783e-08	2.77086e-08	1.23642e-08	6.48729e-09	2.85957e-08	7.74095e-09	6.03725e-09	3.5043e-08	8.54133e-09	2.86291e-08	2.82918e-08	5.44426e-08	1.14036e-07	9.80833e-08	2.07192e-07	4.74892e-08	2.3182e-07	8.93724e-08	4.2273e-08	6.40985e-08	1.32789e-08	6.19039e-08	1.72118e-08	1.17243e-08	2.12558e-08	2.04613e-08	2.71319e-08	1.24798e-08	2.52397e-08	3.92706e-08	1.31143e-08	3.2757e-08	2.20036e-08	1.36285e-08	2.40949e-08	2.7587e-08	3.15827e-08	9.23636e-08	1.64934e-06	2.31879e-08	3.48841e-08	7.5721e-08	5.0339e-08	1.47078e-08	3.20439e-08	2.24919e-08	2.93439e-08
99	3.78001e-07	2.21737e-08	8.68783e-08	2.77086e-08	1.23642e-08	6.48729e-09	2.85957e-08	7.74095e-09	6.03725e-09	3.5043e-08	8.54133e-09	2.86291e-08	2.82918e-08	5.44426e-08	1.14036e-07	9.80833e-08	2.07192e-07	4.74892e-08	2.3182e-07	8.93724e-08	4.2273e-08	6.40985e-08	1.32789e-08	6.19039e-08	1.72118e-08	1.17243e-08	2.12558e-08	2.04613e-08	2.71319e-08	1.24798e-08	2.52397e-08	3.92706e-08	1.31143e-08	3.2757e-08	2.20036e-08	1.36285e-08	2.40949e-08	2.7587e-08	3.15827e-08	9.23636e-08	1.64934e-06	2.31879e-08	3.48841e-08	7.5721e-08	5.0339e-08	1.47078e-08	3.20439e-08	2.24919e-08	2.93439e-08
99.2	3.78001e-07	2.21737e-08	8.68783e-08	2.77086e-08	1.23642e-08	6.48729e-09	2.85957e-08	7.74095e-09	6.03725e-09	3.5043e-08	8.54133e-09	2.86291e-08	2.82918e-08	5.44426e-08	1.14036e-07	9.80833e-08	2.07192e-07	4.74892e-08	2.3182e-07	8.93724e-08	4.2273e-08	6.40985e-08	1.32789e-08	6.19039e-08	1.72118e-08	1.17243e-08	2.12558e-08	2.04613e-08	2.71319e-08	1.24798e-08	2.52397e-08	3.92706e-08	1.31143e-08	3.2757e-08	2.20036e-08	1.36285e-08	2.40949e-08	2.7587e-08	3.15827e-08	9.23636e-08	1.64934e-06	2.31879e-08	3.48841e-08	7.5721e-08	5.0339e-08	1.47078e-08	3.20439e-08	2.24919e-08	2.93439e-08
99.4	3.78001e-07	2.21737e-08	8.68783e-08	2.77086e-08	1.23642e-08	6.48729e-09	2.85957e-08	7.74095e-09	6.03725e-09	3.5043e-08	8.54133e-09	2.86291e-08	2.82918e-08	5.44426e-08	1.14036e-07	9.80833e-08	2.07192e-07	4.74892e-08	2.3182e-07	8.93724e-08	4.2273e-08	6.40985e-08	1.32789e-08	6.19039e-08	1.72118e-08	1.17243e-08	2.12558e-08	2.04613e-08	2.71319e-08	1.24798e-08	2.52397e-08	3.92706e-08	1.31143e-08	3.2757e-08	2.20036e-08	1.36285e-08	2.40949e-08	2.7587e-08	3.15827e-08	9.23636e-08	1.64934e-06	2.31879e-08	3.48841e-08	7.5721e-08	5.0339e-08	1.47078e-08	3.20439e-08	2.24919e-08	2.93439e-08
99.6	3.78001e-07	2.21737e-08	8.68783e-08	2.77086e-08	1.23642e-08	6.48729e-09	2.85957e-08	7.74095e-09	6.03725e-09	3.5043e-08	8.54133e-09	2.86291e-08	2.82918e-08	5.44426e-08	1.14036e-07	9.80833e-08	2.07192e-07	4.74892e-08	2.3182e-07	8.93724e-08	4.2273e-08	6.40985e-08	1.32789e-08	6.19039e-08	1.72118e-08	1.17243e-08	2.12558e-08	2.04613e-08	2.71319e-08	1.24798e-08	2.52397e-08	3.92706e-08	1.31143e-08	3.2757e-08	2.20036e-08	1.36285e-08	2.40949e-08	2.7587e-08	3.15827e-08	9.23636e-08	1.64934e-06	2.31879e-08	3.48841e-08	7.5721e-08	5.0339e-08	1.47078e-08	3.20439e-08	2.24919e-08	2.93439e-08
99.8	3.78001e-07	2.21737e-08	8.68783e-08	2.77086e-08	1.23642e-08	6.48729e-09	2.85957e-08	7.74095e-09	6.03725e-09	3.5043e-08	8.54133e-09	2.86291e-08	2.82918e-08	5.44426e-08	1.14036e-07	9.80833e-08	2.07192e-07	4.74892e-08	2.3182e-07	8.93724e-08	4.2273e-08	6.40985e-08	1.32789e-08	6.19039e-08	1.72118e-08	1.17243e-08	2.12558e-08	2.04613e-08	2.71319e-08	1.24798e-08	2.52397e-08	3.92706e-08	1.31143e-08	3.2757e-08	2.20036e-08	1.36285e-08	2.40949e-08	2.7587e-08	3.15827e-08	9.23636e-08	1.64934e-06	2.31879e-08	3.48841e-08	7.5721e-08	5.0339e-08	1.47078e-08	3.20439e-08	2.24919e-08	2.93439e-08
100	3.78001e-07	2.21737e-08	8.68783e-08	2.77086e-08	1.23642e-08	6.48729e-09	2.85957e-08	7.74095e-09	6.03725e-09	3.5043e-08	8.54133e-09	2.86291e-08	2.82918e-08	5.44426e-08	1.14036e-07	9.80833e-08	2.07192e-07	4.74892e-08	2.3182e-07	8.93724e-08	4.2273e-08	6.40985e-08	1.32789e-08	6.19039e-08	1.72118e-08	1.17243e-08	2.12558e-08	2.04613e-08	2.71319e-08	1.24798e-08	2.52397e-08	3.92706e-08	1.31143e-08	3.2757e-08	2.20036e-08	1.36285e-08	2.40949e-08	2.7587e-08	3.15827e-08	9.23636e-08	1.64934e-06	2.31879e-08	3.48841e-08	7.5721e-08	5.0339e-08	1.47078e-08	3.20439e-08	2.24919e-08	2.93439e-08
100.2	3.78001e-07	2.21737e-08	8.68783e-08	2.77086e-08	1.23642e-08	6.48729e-09	2.85957e-08	7.74095e-09	6.03725e-09	3.5043e-08	8.54133e-09	2.86291e-08	2.82918e-08	5.44426e-08	1.14036e-07	9.80833e-08	2.07192e-07	4.74892e-08	2.3182e-07	8.93724e-08	4.2273e-08	6.40985e-08	1.32789e-08	6.19039e-08	1.72118e-08	1.17243e-08	2.12558e-08	2.04613e-08	2.71319e-08	1.24798e-08	2.52397e-08	3.92706e-08	1.31143e-08	3.2757e-08	2.20036e-08	1.36285e-08	2.40949e-08	2.7587e-08	3.15827e-08	9.23636e-08	1.64934e-06	2.31879e-08	3.48841e-08	7.5721e-08	5.0339e-08	1.47078e-08	3.20439e-08	2.24919e-08	2.93439e-08
100.4	3.78001e-07	2.21737e-08	8.68783e-08	2.77086e-08	1.23642e-08	6.48729e-09	2.85957e-08	7.74095e-09	6.03725e-09	3.5043e-08	8.54133e-09	2.86291e-08	2.82918e-08	5.44426e-08	1.14036e-07	9.80833e-08	2.07192e-07	4.74892e-08	2.3182e-07	8.93724e-08	4.2273e-08	6.40985e-08	1.32789e-08	6.19039e-08	1.72118e-08	1.17243e-08	2.12558e-08	2.04613e-08	2.71319e-08	1.24798e-08	2.52397e-08	3.92706e-08	1.31143e-08	3.2757e-08	2.20036e-08	1.36285e-08	2.40949e-08	2.7587e-08	3.15827e-08	9.23636e-08	1.64934e-06	2.31879e-08	3.48841e-08	7.5721e-08	5.0339e-08	1.47078e-08	3.20439e-08	2.24919e-08	2.93439e-08
100.6	3.78001e-07	2.21737e-08	8.68783e-08	2.77086e-08	1.23642e-08	6.48729e-09	2.85957e-08	7.74095e-09	6.03725e-09	3.5043e-08	8.54133e-09	2.86291e-08	2.82918e-08	5.44426e-08	1.14036e-07	9.80833e-08	2.07192e-07	4.74892e-08	2.3182e-07	8.93724e-08	4.2273e-08	6.40985e-08	1.32789e-08	6.19039e-08	1.72118e-08	1.17243e-08	2.12558e-08	2.04613e-08	2.71319e-08	1.24798e-08	2.52397e-08	3.92706e-08	1.31143e-08	3.2757e-08	2.20036e-08	1.36285e-08	2.40949e-08	2.7587e-08	3.15827e-08	9.23636e-08	1.64934e-06	2.31879e-08	3.48841e-08	7.5721e-08	5.0339e-08	1.47078e-08	3.20439e-08	2.24919e-08	2.93439e-08
100.8	3.78001e-07	2.21737e-08	8.68783e-08	2.77086e-08	1.23642e-08	6.48729e-09	2.85957e-08	7.74095e-09	6.03725e-09	3.5043e-08	8.54133e-09	2.86291e-08	2.82918e-08	5.44426e-08	1.14036e-07	9.80833e-08	2.07192e-07	4.74892e-08	2.3182e-07	8.93724e-08	4.2273e-08	6.40985e-08	1.32789e-08	6.19039e-08	1.72118e-08	1.17243e-08	2.12558e-08	2.04613e-08	2.71319e-08	1.24798e-08	2.52397e-08	3.92706e-08	1.31143e-08	3.2757e-08	2.20036e-08	1.36285e-08	2.40949e-08	2.7587e-08	3.15827e-08	9.23636e-08	1.64934e-06	2.31879e-08	3.48841e-08	7.5721e-08	5.0339e-08	1.47078e-08	3.20439e-08	2.24919e-08	2.93439e-08
101	3.78001e-07	2.21737e-08	8.68783e-08	2.77086e-08	1.23642e-08	6.48729e-09	2.85957e-08	7.74095e-09	6.03725e-09	3.5043e-08	8.54133e-09	2.86291e-08	2.82918e-08	5.44426e-08	1.14036e-07	9.80833e-08	2.07192e-07	4.74892e-08	2.3182e-07	8.93724e-08	4.2273e-08	6.40985e-08	1.32789e-08	6.19039e-08	1.72118e-08	1.17243e-08	2.12558e-08	2.04613e-08	2.71319e-08	1.24798e-08	2.52397e-08	3.92706e-08	1.31143e-08	3.2757e-08	2.20036e-08	1.36285e-08	2.40949e-08	2.7587e-08	3.15827e-08	9.23636e-08	1.64934e-06	2.31879e-08	3.48841e-08	7.5721e-08	5.0339e-08	1.47078e-08	3.20439e-08	2.24919e-08	2.93439e-08
101.2	3.78001e-07	2.21737e-08	8.68783e-08	2.77086e-08	1.23642e-08	6.48729e-09	2.85957e-08	7.74095e-09	6.03725e-09	3.5043e-08	8.54133e-09	2.86291e-08	2.82918e-08	5.44426e-08	1.14036e-07	9.80833e-08	2.07192e-07	4.74892e-08	2.3182e-07	8.93724e-08	4.2273e-08	6.40985e-08	1.32789e-08	6.19039e-08	1.72118e-08	1.17243e-08	2.12558e-08	2.04613e-08	2.71319e-08	1.24798e-08	2.52397e-08	3.92706e-08	1.31143e-08	3.2757e-08	2.20036e-08	1.36285e-08	2.40949e-08	2.7587e-08	3.15827e-08	9.23636e-08	1.64934e-06	2.31879e-08	3.48841e-08	7.5721e-08	5.0339e-08	1.47078e-08	3.20439e-08	2.24919e-08	2.93439e-08
101.4	3.78001e-07	2.21737e-08	8.68783e-08	2.77086e-08	1.23642e-08	6.48729e-09	2.85957e-08	7.74095e-09	6.03725e-09	3.5043e-08	8.54133e-09	2.86291e-08	2.82918e-08	5.44426e-08	1.14036e-07	9.80833e-08	2.07192e-07	4.74892e-08	2.3182e-07	8.93724e-08	4.2273e-08	6.40985e-08	1.32789e-08	6.19039e-08	1.72118e-08	1.17243e-08	2.12558e-08	2.04613e-08	2.71319e-08	1.24798e-08	2.52397e-08	3.92706e-08	1.31143e-08	3.2757e-08	2.20036e-08	1.36285e-08	2.40949e-08	2.7587e-08	3.15827e-08	9.23636e-08	1.64934e-06	2.31879e-08	3.48841e-08	7.5721e-08	5.0339e-08	1.47078e-08	3.20439e-08	2.24919e-08	2.93439e-08
101.6	3.78001e-07	2.21737e-08	8.68783e-08	2.77086e-08	1.23642e-08	6.48729e-09	2.85957e-08	7.74095e-09	6.03725e-09	3.5043e-08	8.54133e-09	2.86291e-08	2.82918e-08	5.44426e-08	1.14036e-07	9.80833e-08	2.07192e-07	4.74892e-08	2.3182e-07	8.93724e-08	4.2273e-08	6.40985e-08	1.32789e-08	6.19039e-08	1.72118e-08	1.17243e-08	2.12558e-08	2.04613e-08	2.71319e-08	1.24798e-08	2.52397e-08	3.92706e-08	1.31143e-08	3.2757e-08	2.20036e-08	1.36285e-08	2.40949e-08	2.7587e-08	3.15827e-08	9.23636e-08	1.64934e-06	2.31879e-08	3.48841e-08	7.5721e-08	5.0339e-08	1.47078e-08	3.20439e-08	2.24919e-08	2.93439e-08
101.8	3.78001e-07	2.21737e-08	8.68783e-08	2.77086e-08	1.23642e-08	6.48729e-09	2.85957e-08	7.74095e-09	6.03725e-09	3.5043e-08	8.54133e-09	2.86291e-08	2.82918e-08	5.44426e-08	1.14036e-07	9.80833e-08	2.07192e-07	4.74892e-08	2.3182e-07	8.93724e-08	4.2273e-08	6.40985e-08	1.32789e-08	6.19039e-08	1.72118e-08	1.17243e-08	2.12558e-08	2.04613e-08	2.71319e-08	1.24798e-08	2.52397e-08	3.92706e-08	1.31143e-08	3.2757e-08	2.20036e-08	1.36285e-08	2.40949e-08	2.7587e-08	3.15827e-08	9.23636e-08	1.64934e-06	2.31879e-08	3.48841e-08	7.5721e-08	5.0339e-08	1.47078e-08	3.20439e-08	2.24919e-08	2.93439e-08
102	3.78001e-07	2.21737e-08	8.68783e-08	2.77086e-08	1.23642e-08	6.48729e-09	2.85957e-08	7.74095e-09	6.03725e-09	3.5043e-08	8.54133e-09	2.86291e-08	2.82918e-08	5.44426e-08	1.14036e-07	9.80833e-08	2.07192e-07	4.74892e-08	2.3182e-07	8.93724e-08	4.2273e-08	6.40985e-08	1.32789e-08	6.19039e-08	1.72118e-08	1.17243e-08	2.12558e-08	2.04613e-08	2.71319e-08	1.24798e-08	2.52397e-08	3.92706e-08	1.31143e-08	3.2757e-08	2.20036e-08	1.36285e-08	2.40949e-08	2.7587e-08	3.15827e-08	9.23636e-08	1.64934e-06	2.31879e-08	3.48841e-08	7.5721e-08	5.0339e-08	1.47078e-08	3.20439e-08	2.24919e-08	2.93439e-08
102.2	3.78001e-07	2.21737e-08	8.68783e-08	2.77086e-08	1.23642e-08	6.48729e-09	2.85957e-08	7.74095e-09	6.03725e-09	3.5043e-08	8.54133e-09	2.86291e-08	2.82918e-08	5.44426e-08	1.14036e-07	9.80833e-08	2.07192e-07	4.74892e-08	2.3182e-07	8.93724e-08	4.2273e-08	6.40985e-08	1.32789e-08	6.19039e-08	1.72118e-08	1.17243e-08	2.12558e-08	2.04613e-08	2.71319e-08	1.24798e-08	2.52397e-08	3.92706e-08	1.31143e-08	3.2757e-08	2.20036e-08	1.36285e-08	2.40949e-08	2.7587e-08	3.15827e-08	9.23636e-08	1.64934e-06	2.31879e-08	3.48841e-08	7.5721e-08	5.0339e-08	1.47078e-08	3.20439e-08	2.24919e-08	2.93439e-08
102.4	1.99936e-07	1.30775e-08	4.68289e-08	1.62615e-08	7.72278e-09	4.38392e-09	1.66141e-08	5.11498e-09	4.08702e-09	1.95952e-08	5.51771e-09	1.70842e-08	1.69672e-08	3.04011e-08	6.15411e-08	5.32229e-08	1.0733e-07	2.66789e-08	1.2237e-07	4.84513e-08	2.4493e-08	3.7006e-08	8.35144e-09	3.43393e-08	1.06439e-08	7.36645e-09	1.27871e-08	1.26307e-08	1.62108e-08	7.82815e-09	1.5119e-08	2.25415e-08	8.42116e-09	1.92354e-08	1.34486e-08	8.55636e-09	1.38356e-08	1.62075e-08	1.85098e-08	4.98828e-08	8.40342e-07	1.37061e-08	2.00068e-08	4.04867e-08	2.78848e-08	9.2711e-09	1.8683e-08	1.33757e-08	1.69727e-08
102.6	2.18705e-08	3.98124e-09	6.77957e-09	4.81448e-09	3.08131e-09	2.28055e-09	4.6326e-09	2.48902e-09	2.1368e-09	4.14738e-09	2.49409e-09	5.53923e-09	5.64259e-09	6.35958e-09	9.04647e-09	8.36245e-09	7.46734e-09	5.86857e-09	1.29194e-08	7.53019e-09	6.71309e-09	9.9134e-09	3.424e-09	6.77479e-09	4.07604e-09	3.00855e-09	4.31851e-09	4.80007e-09	5.28964e-09	3.17646e-09	4.99832e-09	5.81248e-09	3.72806e-09	5.71383e-09	4.89361e-09	3.48423e-09	3.57635e-09	4.82795e-09	5.43689e-09	7.40215e-09	3.13429e-08	4.22425e-09	5.12942e-09	5.25232e-09	5.43074e-09	3.8344e-09	5.32208e-09	4.25947e-09	4.60154e-09
102.8	2.18705e-08	3.98124e-09	6.77957e-09	4.81448e-09	3.08131e-09	2.28055e-09	4.6326e-09	2.48902e-09	2.1368e-09	4.14738e-09	2.49409e-09	5.53923e-09	5.64259e-09	6.35958e-09	9.04647e-09	8.36245e-09	7.46734e-09	5.86857e-09	1.29194e-08	7.53019e-09	6.71309e-09	9.9134e-09	3.424e-09	6.77479e-09	4.07604e-09	3.00855e-09	4.31851e-09	4.80007e-09	5.28964e-09	3.17646e-09	4.99832e-09	5.81248e-09	3.72806e-09	5.71383e-09	4.89361e-09	3.48423e-09	3.57635e-09	4.82795e-09	5.43689e-09	7.40215e-09	3.13429e-08	4.22425e-09	5.12942e-09	5.25232e-09	5.43074e-09	3.8344e-09	5.32208e-09	4.25947e-09	4.60154e-09
103	2.18705e-08	3.98124e-09	6.77957e-09	4.81448e-09	3.08131e-09	2.28055e-09	4.6326e-09	2.48902e-09	2.1368e-09	4.14738e-09	2.49409e-09	5.53923e-09	5.64259e-09	6.35958e-09	9.04647e-09	8.36245e-09	7.46734e-09	5.86857e-09	1.29194e-08	7.53019e-09	6.71309e-09	9.9134e-09	3.424e-09	6.77479e-09	4.07604e-09	3.00855e-09	4.31851e-09	4.80007e-09	5.28964e-09	3.17646e-09	4.99832e-09	5.81248e-09	3.72806e-09	5.71383e-09	4.89361e-09	3.48423e-09	3.57635e-09	4.82795e-09	5.43689e-09	7.40215e-09	3.13429e-08	4.22425e-09	5.12942e-09	5.25232e-09	5.43074e-09	3.8344e-09	5.32208e-09	4.25947e-09	4.60154e-09
103.2	2.18705e-08	3.98124e-09	6.77957e-09	4.81448e-09	3.08131e-09	2.28055e-09	4.6326e-09	2.48902e-09	2.1368e-09	4.14738e-09	2.49409e-09	5.53923e-09	5.64259e-09	6.35958e-09	9.04647e-09	8.36245e-09	7.46734e-09	5.86857e-09	1.29194e-08	7.53019e-09	6.71309e-09	9.9134e-09	3.424e-09	6.77479e-09	4.07604e-09	3.00855e-09	4.31851e-09	4.80007e-09	5.28964e-09	3.17646e-09	4.99832e-09	5.81248e-09	3.72806e-09	5.71383e-09	4.89361e-09	3.48423e-09	3.57635e-09	4.82795e-09	5.43689e-09	7.40215e-09	3.13429e-08	4.22425e-09	5.12942e-09	5.25232e-09	5.43074e-09	3.8344e-09	5.32208e-09	4.25947e-09	4.60154e-09
103.4	2.18705e-08	3.98124e-09	6.77957e-09	4.81448e-09	3.08131e-09	2.28055e-09	4.6326e-09	2.48902e-09	2.1368e-09	4.14738e-09	2.49409e-09	5.53923e-09	5.64259e-09	6.35958e-09	9.04647e-09	8.36245e-09	7.46734e-09	5.86857e-09	1.29194e-08	7.53019e-09	6.71309e-09	9.9134e-09	3.424e-09	6.77479e-09	4.07604e-09	3.00855e-09	4.31851e-09	4.80007e-09	5.28964e-09	3.17646e-09	4.99832e-09	5.81248e-09	3.72806e-09	5.71383e-09	4.89361e-09	3.48423e-09	3.57635e-09	4.82795e-09	5.43689e-09	7.40215e-09	3.13429e-08	4.22425e-09	5.12942e-09	5.25232e-09	5.43074e-09	3.8344e-09	5.32208e-09	4.25947e-09	4.60154e-09
103.6	2.18705e-08	3.98124e-09	6.77957e-09	4.81448e-09	3.08131e-09	2.28055e-09	4.6326e-09	2.48902e-09	2.1368e-09	4.14738e-09	2.49409e-09	5.53923e-09	5.64259e-09	6.35958e-09	9.04647e-09	8.36245e-09	7.46734e-09	5.86857e-09	1.29194e-08	7.53019e-09	6.71309e-09	9.9134e-09	3.424e-09	6.77479e-09	4.07604e-09	3.00855e-09	4.31851e-09	4.80007e-09	5.28964e-09	3.17646e-09	4.99832e-09	5.81248e-09	3.72806e-09	5.71383e-09	4.89361e-09	3.48423e-09	3.57635e-09	4.82795e-09	5.43689e-09	7.40215e-09	3.13429e-08	4.22425e-09	5.12942e-09	5.25232e-09	5.43074e-09	3.8344e-09	5.32208e-09	4.25947e-09	4.60154e-09
103.8	2.18705e-08	3.98124e-09	6.77957e-09	4.81448e-09	3.08131e-09	2.28055e-09	4.6326e-09	2.48902e-09	2.1368e-09	4.14738e-09	2.49409e-09	5.53923e-09	5.64259e-09	6.35958e-09	9.04647e-09	8.36245e-09	7.46734e-09	5.86857e-09	1.29194e-08	7.53019e-09	6.71309e-09	9.9134e-09	3.424e-09	6.77479e-09	4.07604e-09	3.00855e-09	4.31851e-09	4.80007e-09	5.28964e-09	3.17646e-09	4.99832e-09	5.81248e-09	3.72806e-09	5.71383e-09	4.89361e-09	3.48423e-09	3.57635e-09	4.82795e-09	5.43689e-09	7.40215e-09	3.13429e-08	4.22425e-09	5.12942e-09	5.25232e-09	5.43074e-09	3.8344e-09	5.32208e-09	4.25947e-09	4.60154e-09
104	2.18705e-08	3.98124e-09	6.77957e-09	4.81448e-09	3.08131e-09	2.28055e-09	4.6326e-09	2.48902e-09	2.1368e-09	4.14738e-09	2.49409e-09	5.53923e-09	5.64259e-09	6.35958e-09	9.04647e-09	8.36245e-09	7.46734e-09	5.86857e-09	1.29194e-08	7.53019e-09	6.71309e-09	9.9134e-09	3.424e-09	6.77479e-09	4.07604e-09	3.00855e-09	4.31851e-09	4.80007e-09	5.28964e-09	3.17646e-09	4.99832e-09	5.81248e-09	3.72806e-09	5.71383e-09	4.89361e-09	3.48423e-09	3.57635e-09	4.82795e-09	5.43689e-09	7.40215e-09	3.13429e-08	4.22425e-09	5.12942e-09	5.25232e-09	5.43074e-09	3.8344e-09	5.32208e-09	4.25947e-09	4.60154e-09
104.2	2.18705e-08	3.98124e-09	6.77957e-09	4.81448e-09	3.08131e-09	2.28055e-09	4.6326e-09	2.48902e-09	2.1368e-09	4.14738e-09	2.49409e-09	5.53923e-09	5.64259e-09	6.35958e-09	9.04647e-09	8.36245e-09	7.46734e-09	5.86857e-09	1.29194e-08	7.53019e-09	6.71309e-09	9.9134e-09	3.424e-09	6.77479e-09	4.07604e-09	3.00855e-09	4.31851e-09	4.80007e-09	5.28964e-09	3.17646e-09	4.99832e-09	5.81248e-09	3.72806e-09	5.71383e-09	4.89361e-09	3.48423e-09	3.57635e-09	4.82795e-09	5.43689e-09	7.40215e-09	3.13429e-08	4.22425e-09	5.12942e-09	5.25232e-09	5.43074e-09	3.8344e-09	5.32208e-09	4.25947e-09	4.60154e-09
104.4	2.18705e-08	3.98124e-09	6.77957e-09	4.81448e-09	3.08131e-09	2.28055e-09	4.6326e-09	2.48902e-09	2.1368e-09	4.14738e-09	2.49409e-09	5.53923e-09	5.64259e-09	6.35958e-09	9.04647e-09	8.36245e-09	7.46734e-09	5.86857e-09	1.29194e-08	7.53019e-09	6.71309e-09	9.9134e-09	3.424e-09	6.77479e-09	4.07604e-09	3.00855e-09	4.31851e-09	4.80007e-09	5.28964e-09	3.17646e-09	4.99832e-09	5.81248e-09	3.72806e-09	5.71383e-09	4.89361e-09	3.48423e-09	3.57635e-09	4.82795e-09	5.43689e-09	7.40215e-09	3.13429e-08	4.22425e-09	5.12942e-09	5.25232e-09	5.43074e-09	3.8344e-09	5.32208e-09	4.25947e-09	4.60154e-09
104.6	2.18705e-08	3.98124e-09	6.77957e-09	4.81448e-09	3.08131e-09	2.28055e-09	4.6326e-09	2.48902e-09	2.1368e-09	4.14738e-09	2.49409e-09	5.53923e-09	5.64259e-09	6.35958e-09	9.04647e-09	8.36245e-09	7.46734e-09	5.86857e-09	1.29194e-08	7.53019e-09	6.71309e-09	9.9134e-09	3.424e-09	6.77479e-09	4.07604e-09	3.00855e-09	4.31851e-09	4.80007e-09	5.28964e-09	3.17646e-09	4.99832e-09	5.81248e-09	3.72806e-09	5.71383e-09	4.89361e-09	3.48423e-09	3.57635e-09	4.82795e-09	5.43689e-09	7.40215e-09	3.13429e-08	4.22425e-09	5.12942e-09	5.25232e-09	5.43074e-09	3.8344e-09	5.32208e-09	4.25947e-09	4.60154e-09
104.8	2.18705e-08	3.98124e-09	6.77957e-09	4.81448e-09	3.08131e-09	2.28055e-09	4.6326e-09	2.48902e-09	2.1368e-09	4.14738e-09	2.49409e-09	5.53923e-09	5.64259e-09	6.35958e-09	9.04647e-09	8.36245e-09	7.46734e-09	5.86857e-09	1.29194e-08	7.53019e-09	6.71309e-09	9.9134e-09	3.424e-09	6.77479e-09	4.07604e-09	3.00855e-09	4.31851e-09	4.80007e-09	5.28964e-09	3.17646e-09	4.99832e-09	5.81248e-09	3.72806e-09	5.71383e-09	4.89361e-09	3.48423e-09	3.57635e-09	4.82795e-09	5.43689e-09	7.40215e-09	3.13429e-08	4.22425e-09	5.12942e-09	5.25232e-09	5.43074e-09	3.8344e-09	5.32208e-09	4.25947e-09	4.60154e-09
105	2.18705e-08	3.98124e-09	6.77957e-09	4.81448e-09	3.08131e-09	2.28055e-09	4.6326e-09	2.48902e-09	2.1368e-09	4.14738e-09	2.49409e-09	5.53923e-09	5.64259e-09	6.35958e-09	9.04647e-09	8.36245e-09	7.46734e-09	5.86857e-09	1.29194e-08	7.53019e-09	6.71309e-09	9.9134e-09	3.424e-09	6.77479e-09	4.07604e-09	3.00855e-09	4.31851e-09	4.80007e-09	5.28964e-09	3.17646e-09	4.99832e-09	5.81248e-09	3.72806e-09	5.71383e-09	4.89361e-09	3.48423e-09	3.57635e-09	4.82795e-09	5.43689e-09	7.40215e-09	3.13429e-08	4.22425e-09	5.12942e-09	5.25232e-09	5.43074e-09	3.8344e-09	5.32208e-09	4.25947e-09	4.60154e-09
105.2	2.18705e-08	3.98124e-09	6.77957e-09	4.81448e-09	3.08131e-09	2.28055e-09	4.6326e-09	2.48902e-09	2.1368e-09	4.14738e-09	2.49409e-09	5.53923e-09	5.64259e-09	6.35958e-09	9.04647e-09	8.36245e-09	7.46734e-09	5.86857e-09	1.29194e-08	7.53019e-09	6.71309e-09	9.9134e-09	3.424e-09	6.77479e-09	4.07604e-09	3.00855e-09	4.31851e-09	4.80007e-09	5.28964e-09	3.17646e-09	4.99832e-09	5.81248e-09	3.72806e-09	5.71383e-09	4.89361e-09	3.48423e-09	3.57635e-09	4.82795e-09	5.43689e-09	7.40215e-09	3.13429e-08	4.22425e-09	5.12942e-09	5.25232e-09	5.43074e-09	3.8344e-09	5.32208e-09	4.25947e-09	4.60154e-09
105.4	2.18705e-08	3.98124e-09	6.77957e-09	4.81448e-09	3.08131e-09	2.28055e-09	4.6326e-09	2.48902e-09	2.1368e-09	4.14738e-09	2.49409e-09	5.53923e-09	5.64259e-09	6.35958e-09	9.04647e-09	8.36245e-09	7.46734e-09	5.86857e-09	1.29194e-08	7.53019e-09	6.71309e-09	9.9134e-09	3.424e-09	6.77479e-09	4.07604e-09	3.00855e-09	4.31851e-09	4.80007e-09	5.28964e-09	3.17646e-09	4.99832e-09	5.81248e-09	3.72806e-09	5.71383e-09	4.89361e-09	3.48423e-09	3.57635e-09	4.82795e-09	5.43689e-09	7.40215e-09	3.13429e-08	4.22425e-09	5.12942e-09	5.25232e-09	5.43074e-09	3.8344e-09	5.32208e-09	4.25947e-09	4.60154e-09
105.6	2.18705e-08	3.98124e-09	6.77957e-09	4.81448e-09	3.08131e-09	2.28055e-09	4.6326e-09	2.48902e-09	2.1368e-09	4.14738e-09	2.49409e-09	5.53923e-09	5.64259e-09	6.35958e-09	9.04647e-09	8.36245e-09	7.46734e-09	5.86857e-09	1.29194e-08	7.53019e-09	6.71309e-09	9.9134e-09	3.424e-09	6.77479e-09	4.07604e-09	3.00855e-09	4.31851e-09	4.80007e-09	5.28964e-09	3.17646e-09	4.99832e-09	5.81248e-09	3.72806e-09	5.71383e-09	4.89361e-09	3.48423e-09	3.57635e-09	4.82795e-09	5.43689e-09	7.40215e-09	3.13429e-08	4.22425e-09	5.12942e-09	5.25232e-09	5.43074e-09	3.8344e-09	5.32208e-09	4.25947e-09	4.60154e-09
105.8	2.18705e-08	3.98124e-09	6.77957e-09	4.81448e-09	3.08131e-09	2.28055e-09	4.6326e-09	2.48902e-09	2.1368e-09	4.14738e-09	2.49409e-09	5.53923e-09	5.64259e-09	6.35958e-09	9.04647e-09	8.36245e-09	7.46734e-09	5.86857e-09	1.29194e-08	7.53019e-09	6.71309e-09	9.9134e-09	3.424e-09	6.77479e-09	4.07604e-09	3.00855e-09	4.31851e-09	4.80007e-09	5.28964e-09	3.17646e-09	4.99832e-09	5.81248e-09	3.72806e-09	5.71383e-09	4.89361e-09	3.48423e-09	3.57635e-09	4.82795e-09	5.43689e-09	7.40215e-09	3.13429e-08	4.22425e-09	5.12942e-09	5.25232e-09	5.43074e-09	3.8344e-09	5.32208e-09	4.25947e-09	4.60154e-09
106	2.18705e-08	3.98124e-09	6.77957e-09	4.81448e-09	3.08131e-09	2.28055e-09	4.6326e-09	2.48902e-09	2.1368e-09	4.14738e-09	2.49409e-09	5.53923e-09	5.64259e-09	6.35958e-09	9.04647e-09	8.36245e-09	7.46734e-09	5.86857e-09	1.29194e-08	7.53019e-09	6.71309e-09	9.9134e-09	3.424e-09	6.77479e-09	4.07604e-09	3.00855e-09	4.31851e-09	4.80007e-09	5.28964e-09	3.17646e-09	4.99832e-09	5.81248e-09	3.72806e-09	5.71383e-09	4.89361e-09	3.48423e-09	3.57635e-09	4.82795e-09	5.43689e-09	7.40215e-09	3.13429e-08	4.22425e-09	5.12942e-09	5.25232e-09	5.43074e-09	3.8344e-09	5.32208e-09	4.25947e-09	4.60154e-09
106.2	1.53736e-08	3.13828e-09	5.24989e-09	3.79833e-09	2.4959e-09	1.91708e-09	3.61629e-09	2.06802e-09	1.79619e-09	3.24364e-09	2.06849e-09	4.35409e-09	4.37845e-09	4.86836e-09	6.63177e-09	6.24322e-09	5.4532e-09	4.48274e-09	9.15254e-09	5.55279e-09	5.09171e-09	7.45139e-09	2.77466e-09	5.05634e-09	3.28043e-09	2.45185e-09	3.43653e-09	3.84014e-09	4.19361e-09	2.59127e-09	3.95304e-09	4.45143e-09	3.04357e-09	4.45927e-09	3.88572e-09	2.8309e-09	2.84252e-09	3.80503e-09	4.2469e-09	5.39647e-09	2.00072e-08	3.33778e-09	3.94964e-09	4.00945e-09	4.21701e-09	3.10657e-09	4.15407e-09	3.42e-09	3.63204e-09
106.4	8.87664e-09	2.29531e-09	3.72021e-09	2.78219e-09	1.9105e-09	1.55361e-09	2.59998e-09	1.64701e-09	1.45559e-09	2.33991e-09	1.64289e-09	3.16895e-09	3.11432e-09	3.37715e-09	4.21707e-09	4.12399e-09	3.43906e-09	3.0969e-09	5.38564e-09	3.5754e-09	3.47034e-09	4.98938e-09	2.12531e-09	3.33789e-09	2.48482e-09	1.89515e-09	2.55454e-09	2.88021e-09	3.09759e-09	2.00608e-09	2.90777e-09	3.09038e-09	2.35908e-09	3.20471e-09	2.87782e-09	2.17757e-09	2.10869e-09	2.78211e-09	3.05691e-09	3.39078e-09	8.6715e-09	2.4513e-09	2.76986e-09	2.76658e-09	3.00328e-09	2.37874e-09	2.98607e-09	2.58052e-09	2.66254e-09
106.6	8.87664e-09	2.29531e-09	3.72021e-09	2.78219e-09	1.9105e-09	1.55361e-09	2.59998e-09	1.64701e-09	1.45559e-09	2.33991e-09	1.64289e-09	3.16895e-09	3.11432e-09	3.37715e-09	4.21707e-09	4.12399e-09	3.43906e-09	3.0969e-09	5.38564e-09	3.5754e-09	3.47034e-09	4.98938e-09	2.12531e-09	3.33789e-09	2.48482e-09	1.89515e-09	2.55454e-09	2.88021e-09	3.09759e-09	2.00608e-09	2.90777e-09	3.09038e-09	2.35908e-09	3.20471e-09	2.87782e-09	2.17757e-09	2.10869e-09	2.78211e-09	3.05691e-09	3.39078e-09	8.6715e-09	2.4513e-09	2.76986e-09	2.76658e-09	3.00328e-09	2.37874e-09	2.98607e-09	2.58052e-09	2.66254e-09
106.8	8.87664e-09	2.29531e-09	3.72021e-09	2.78219e-09	1.9105e-09	1.55361e-09	2.59998e-09	1.64701e-09	1.45559e-09	2.33991e-09	1.64289e-09	3.16895e-09	3.11432e-09	3.37715e-09	4.21707e-09	4.12399e-09	3.43906e-09	3.0969e-09	5.38564e-09	3.5754e-09	3.47034e-09	4.98938e-09	2.12531e-09	3.33789e-09	2.48482e-09	1.89515e-09	2.55454e-09	2.88021e-09	3.09759e-09	2.00608e-09	2.90777e-09	3.09038e-09	2.35908e-09	3.20471e-09	2.87782e-09	2.17757e-09	2.10869e-09	2.78211e-09	3.05691e-09	3.39078e-09	8.6715e-09	2.4513e-09	2.76986e-09	2.76658e-09	3.00328e-09	2.37874e-09	2.98607e-09	2.58052e-09	2.66254e-09
107	8.87664e-09	2.29531e-09	3.72021e-09	2.78219e-09	1.9105e-09	1.55361e-09	2.59998e-09	1.64701e-09	1.45559e-09	2.33991e-09	1.64289e-09	3.16895e-09	3.11432e-09	3.37715e-09	4.21707e-09	4.12399e-09	3.43906e-09	3.0969e-09	5.38564e-09	3.5754e-09	3.47034e-09	4.98938e-09	2.12531e-09	3.33789e-09	2.48482e-09	1.89515e-09	2.55454e-09	2.88021e-09	3.09759e-09	2.00608e-09	2.90777e-09	3.09038e-09	2.35908e-09	3.20471e-09	2.87782e-09	2.17757e-09	2.10869e-09	2.78211e-09	3.05691e-09	3.39078e-09	8.6715e-09	2.4513e-09	2.76986e-09	2.76658e-09	3.00328e-09	2.37874e-09	2.98607e-09	2.58052e-09	2.66254e-09
107.2	8.87664e-09	2.29531e-09	3.72021e-09	2.78219e-09	1.9105e-09	1.55361e-09	2.59998e-09	1.64701e-09	1.45559e-09	2.33991e-09	1.64289e-09	3.16895e-09	3.11432e-09	3.37715e-09	4.21707e-09	4.12399e-09	3.43906e-09	3.0969e-09	5.38564e-09	3.5754e-09	3.47034e-09	4.98938e-09	2.12531e-09	3.33789e-09	2.48482e-09	1.89515e-09	2.55454e-09	2.88021e-09	3.09759e-09	2.00608e-09	2.90777e-09	3.09038e-09	2.35908e-09	3.20471e-09	2.87782e-09	2.17757e-09	2.10869e-09	2.78211e-09	3.05691e-09	3.39078e-09	8.6715e-09	2.4513e-09	2.76986e-09	2.76658e-09	3.00328e-09	2.37874e-09	2.98607e-09	2.58052e-09	2.66254e-09
107.4	8.87664e-09	2.29531e-09	3.72021e-09	2.78219e-09	1.9105e-09	1.55361e-09	2.59998e-09	1.64701e-09	1.45559e-09	2.33991e-09	1.64289e-09	3.16895e-09	3.11432e-09	3.37715e-09	4.21707e-09	4.12399e-09	3.43906e-09	3.0969e-09	5.38564e-09	3.5754e-09	3.47034e-09	4.98938e-09	2.12531e-09	3.33789e-09	2.48482e-09	1.89515e-09	2.55454e-09	2.88021e-09	3.09759e-09	2.00608e-09	2.90777e-09	3.09038e-09	2.35908e-09	3.20471e-09	2.87782e-09	2.17757e-09	2.10869e-09	2.78211e-09	3.05691e-09	3.39078e-09	8.6715e-09	2.4513e-09	2.76986e-09	2.76658e-09	3.00328e-09	2.37874e-09	2.98607e-09	2.58052e-09	2.66254e-09
107.6	8.87664e-09	2.29531e-09	3.72021e-09	2.78219e-09	1.9105e-09	1.55361e-09	2.59998e-09	1.64701e-09	1.45559e-09	2.33991e-09	1.64289e-09	3.16895e-09	3.11432e-09	3.37715e-09	4.21707e-09	4.12399e-09	3.43906e-09	3.0969e-09	5.38564e-09	3.5754e-09	3.47034e-09	4.98938e-09	2.12531e-09	3.33789e-09	2.48482e-09	1.89515e-09	2.55454e-09	2.88021e-09	3.09759e-09	2.00608e-09	2.90777e-09	3.09038e-09	2.35908e-09	3.20471e-09	2.87782e-09	2.17757e-09	2.10869e-09	2.78211e-09	3.05691e-09	3.39078e-09	8.6715e-09	2.4513e-09	2.76986e-09	2.76658e-09	3.00328e-09	2.37874e-09	2.98607e-09	2.58052e-09	2.66254e-09
107.8	8.87664e-09	2.29531e-09	3.72021e-09	2.78219e-09	1.9105e-09	1.55361e-09	2.59998e-09	1.64701e-09	1.45559e-09	2.33991e-09	1.64289e-09	3.16895e-09	3.11432e-09	3.37715e-09	4.21707e-09	4.12399e-09	3.43906e-09	3.0969e-09	5.38564e-09	3.5754e-09	3.47034e-09	4.98938e-09	2.12531e-09	3.33789e-09	2.48482e-09	1.89515e-09	2.55454e-09	2.88021e-09	3.09759e-09	2.00608e-09	2.90777e-09	3.09038e-09	2.35908e-09	3.20471e-09	2.87782e-09	2.17757e-09	2.10869e-09	2.78211e-09	3.05691e-09	3.39078e-09	8.6715e-09	2.4513e-09	2.76986e-09	2.76658e-09	3.00328e-09	2.37874e-09	2.98607e-09	2.58052e-09	2.66254e-09
108	7.52272e-09	2.0616e-09	3.3115e-09	2.49621e-09	1.73377e-09	1.43214e-09	2.3203e-09	1.51068e-09	1.34194e-09	2.09623e-09	1.50634e-09	2.83e-09	2.75928e-09	2.98234e-09	3.66847e-09	3.61285e-09	2.99887e-09	2.7394e-09	4.58925e-09	3.11921e-09	3.04676e-09	4.35192e-09	1.92643e-09	2.91543e-09	2.24573e-09	1.72411e-09	2.29847e-09	2.59158e-09	2.77933e-09	1.82641e-09	2.60834e-09	2.73347e-09	2.1445e-09	2.85837e-09	2.58067e-09	1.9775e-09	1.90235e-09	2.49383e-09	2.72706e-09	2.94029e-09	7.01659e-09	2.20028e-09	2.45942e-09	2.45658e-09	2.67941e-09	2.15552e-09	2.66578e-09	2.33296e-09	2.39054e-09
108.2	6.1688e-09	1.82789e-09	2.90278e-09	2.21023e-09	1.55703e-09	1.31066e-09	2.04061e-09	1.37434e-09	1.22829e-09	1.85255e-09	1.36979e-09	2.49104e-09	2.40425e-09	2.58753e-09	3.11988e-09	3.10172e-09	2.55868e-09	2.3819e-09	3.79285e-09	2.66302e-09	2.62318e-09	3.71446e-09	1.72755e-09	2.49298e-09	2.00664e-09	1.55307e-09	2.04241e-09	2.30295e-09	2.46107e-09	1.64673e-09	2.30892e-09	2.37656e-09	1.92992e-09	2.51203e-09	2.28352e-09	1.77743e-09	1.696e-09	2.20556e-09	2.39722e-09	2.48979e-09	5.36167e-09	1.94925e-09	2.14899e-09	2.14659e-09	2.35554e-09	1.93231e-09	2.34549e-09	2.08539e-09	2.11854e-09
108.4	6.1688e-09	1.82789e-09	2.90278e-09	2.21023e-09	1.55703e-09	1.31066e-09	2.04061e-09	1.37434e-09	1.22829e-09	1.85255e-09	1.36979e-09	2.49104e-09	2.40425e-09	2.58753e-09	3.11988e-09	3.10172e-09	2.55868e-09	2.3819e-09	3.79285e-09	2.66302e-09	2.62318e-09	3.71446e-09	1.72755e-09	2.49298e-09	2.00664e-09	1.55307e-09	2.04241e-09	2.30295e-09	2.46107e-09	1.64673e-09	2.30892e-09	2.37656e-09	1.92992e-09	2.51203e-09	2.28352e-09	1.77743e-09	1.696e-09	2.20556e-09	2.39722e-09	2.48979e-09	5.36167e-09	1.94925e-09	2.14899e-09	2.14659e-09	2.35554e-09	1.93231e-09	2.34549e-09	2.08539e-09	2.11854e-09
108.6	6.1688e-09	1.82789e-09	2.90278e-09	2.21023e-09	1.55703e-09	1.31066e-09	2.04061e-09	1.37434e-09	1.22829e-09	1.85255e-09	1.36979e-09	2.49104e-09	2.40425e-09	2.58753e-09	3.11988e-09	3.10172e-09	2.55868e-09	2.3819e-09	3.79285e-09	2.66302e-09	2.62318e-09	3.71446e-09	1.72755e-09	2.49298e-09	2.00664e-09	1.55307e-09	2.04241e-09	2.30295e-09	2.46107e-09	1.64673e-09	2.30892e-09	2.37656e-09	1.92992e-09	2.51203e-09	2.28352e-09	1.77743e-09	1.696e-09	2.20556e-09	2.39722e-09	2.48979e-09	5.36167e-09	1.94925e-09	2.14899e-09	2.14659e-09	2.35554e-09	1.93231e-09	2.34549e-09	2.08539e-09	2.11854e-09
108.8	6.1688e-09	1.82789e-09	2.90278e-09	2.21023e-09	1.55703e-09	1.31066e-09	2.04061e-09	1.37434e-09	1.22829e-09	1.85255e-09	1.36979e-09	2.49104e-09	2.40425e-09	2.58753e-09	3.11988e-09	3.10172e-09	2.55868e-09	2.3819e-09	3.79285e-09	2.66302e-09	2.62318e-09	3.71446e-09	1.72755e-09	2.49298e-09	2.00664e-09	1.55307e-09	2.04241e-09	2.30295e-09	2.46107e-09	1.64673e-09	2.30892e-09	2.37656e-09	1.92992e-09	2.51203e-09	2.28352e-09	1.77743e-09	1.696e-09	2.20556e-09	2.39722e-09	2.48979e-09	5.36167e-09	1.94925e-09	2.14899e-09	2.14659e-09	2.35554e-09	1.93231e-09	2.34549e-09	2.08539e-09	2.11854e-09
109	5.69404e-09	1.73638e-09	2.74412e-09	2.09774e-09	1.48578e-09	1.2597e-09	1.93188e-09	1.31789e-09	1.18067e-09	1.75778e-09	1.31333e-09	2.35761e-09	2.26628e-09	2.43655e-09	2.92051e-09	2.91162e-09	2.39874e-09	2.24568e-09	3.51174e-09	2.49606e-09	2.46281e-09	3.47448e-09	1.64703e-09	2.33611e-09	1.91049e-09	1.48361e-09	1.94072e-09	2.18715e-09	2.33473e-09	1.57369e-09	2.19066e-09	2.24036e-09	1.84229e-09	2.37728e-09	2.16527e-09	1.69629e-09	1.61442e-09	2.0922e-09	2.26861e-09	2.32724e-09	4.85197e-09	1.85034e-09	2.03012e-09	2.02869e-09	2.22978e-09	1.84188e-09	2.22091e-09	1.98612e-09	2.01134e-09
109.2	5.21927e-09	1.64488e-09	2.58546e-09	1.98525e-09	1.41453e-09	1.20874e-09	1.82315e-09	1.26145e-09	1.13306e-09	1.663e-09	1.25687e-09	2.22418e-09	2.1283e-09	2.28557e-09	2.72115e-09	2.72153e-09	2.23879e-09	2.10946e-09	3.23062e-09	2.3291e-09	2.30243e-09	3.23449e-09	1.56651e-09	2.17925e-09	1.81435e-09	1.41415e-09	1.83904e-09	2.07134e-09	2.20838e-09	1.50065e-09	2.0724e-09	2.10416e-09	1.75466e-09	2.24252e-09	2.04703e-09	1.61515e-09	1.53285e-09	1.97883e-09	2.14e-09	2.16469e-09	4.34227e-09	1.75143e-09	1.91126e-09	1.9108e-09	2.10403e-09	1.75145e-09	2.09632e-09	1.88684e-09	1.90414e-09
109.4	5.04671e-09	1.60991e-09	2.52504e-09	1.94218e-09	1.38695e-09	1.18866e-09	1.78177e-09	1.23934e-09	1.1143e-09	1.62687e-09	1.23476e-09	2.17313e-09	2.07588e-09	2.22855e-09	2.64742e-09	2.65053e-09	2.17956e-09	2.05804e-09	3.12814e-09	2.26716e-09	2.24217e-09	3.14461e-09	1.5353e-09	2.12079e-09	1.77719e-09	1.38718e-09	1.79996e-09	2.02666e-09	2.15984e-09	1.47226e-09	2.02706e-09	2.05274e-09	1.72056e-09	2.1912e-09	2.00158e-09	1.58366e-09	1.50152e-09	1.93544e-09	2.09099e-09	2.10481e-09	4.16706e-09	1.71353e-09	1.8663e-09	1.86626e-09	2.05612e-09	1.71639e-09	2.04887e-09	1.84849e-09	1.86305e-09
109.6	4.76783e-09	1.55287e-09	2.42657e-09	1.87191e-09	1.34187e-09	1.15572e-09	1.71433e-09	1.20313e-09	1.08355e-09	1.56796e-09	1.19855e-09	2.08988e-09	1.99049e-09	2.13578e-09	2.52789e-09	2.53522e-09	2.0835e-09	1.97438e-09	2.96242e-09	2.16668e-09	2.14423e-09	2.9986e-09	1.48426e-09	2.02591e-09	1.71646e-09	1.34307e-09	1.73616e-09	1.95367e-09	2.0806e-09	1.42583e-09	1.95308e-09	1.96909e-09	1.66477e-09	2.10757e-09	1.92739e-09	1.53217e-09	1.45038e-09	1.86466e-09	2.01109e-09	2.00779e-09	3.88657e-09	1.65171e-09	1.79311e-09	1.79378e-09	1.97804e-09	1.65906e-09	1.97153e-09	1.78583e-09	1.796e-09
109.8	4.56118e-09	1.50961e-09	2.35203e-09	1.81859e-09	1.30749e-09	1.1304e-09	1.6633e-09	1.17537e-09	1.05992e-09	1.52334e-09	1.17078e-09	2.02674e-09	1.92597e-09	2.06584e-09	2.43858e-09	2.44869e-09	2.01166e-09	1.9113e-09	2.83946e-09	2.0915e-09	2.07058e-09	2.88898e-09	1.44533e-09	1.95481e-09	1.6702e-09	1.30938e-09	1.68768e-09	1.8981e-09	2.0204e-09	1.39036e-09	1.89691e-09	1.90602e-09	1.62213e-09	2.04428e-09	1.87102e-09	1.49286e-09	1.41151e-09	1.81096e-09	1.9506e-09	1.93543e-09	3.68374e-09	1.60479e-09	1.73788e-09	1.73909e-09	1.91891e-09	1.61531e-09	1.91297e-09	1.7381e-09	1.74508e-09
110	4.41068e-09	1.47783e-09	2.29729e-09	1.77941e-09	1.28218e-09	1.1117e-09	1.62584e-09	1.15489e-09	1.04247e-09	1.49057e-09	1.1503e-09	1.98035e-09	1.87862e-09	2.01457e-09	2.37332e-09	2.38536e-09	1.95915e-09	1.86505e-09	2.74986e-09	2.03655e-09	2.01665e-09	2.80875e-09	1.41665e-09	1.90281e-09	1.63614e-09	1.28455e-09	1.65202e-09	1.85722e-09	1.97612e-09	1.36422e-09	1.85563e-09	1.85979e-09	1.5907e-09	1.9978e-09	1.82956e-09	1.4639e-09	1.38293e-09	1.77149e-09	1.90619e-09	1.88261e-09	3.53738e-09	1.5703e-09	1.69738e-09	1.69899e-09	1.8755e-09	1.58309e-09	1.86998e-09	1.70296e-09	1.70765e-09
[truncated: 19 more columns]

## Sheet: Table_S5
Table S5: Determining the detection efficiency of virusFISH (raw data)
Probe set 1:
	labeled cells (16S rRNA):	labeled cells (with probe set):	detection efficiency (%):
flock 1	633	212	33.4913
flock 2	887	44	4.96054
flock 3	379	61	16.095
flock 4	392	103	26.2755
flock 5	325	37	11.3846
Average	523.2	91.4	18.4414
Probe set 1+2:
	labeled cells (16S rRNA):	labeled cells (with probe set):	detection efficiency (%):
flock 1	344	77	22.3837
flock 2	583	237	40.6518
flock 3	196	72	36.7347
flock 4	327	151	46.1774
flock 5	292	103	35.274
Average	348.4	128	36.2443
Probe set 1+2+3:
	labeled cells (16S rRNA):	labeled cells (with probe set):	detection efficiency (%):
flock 1	459	267	58.1699
flock 2	274	147	53.6496
flock 3	331	103	31.1178
flock 4	424	261	61.5566
flock 5	513	238	46.3938
Average	400.2	203.2	50.1776
Probe set 1+3:
	labeled cells (16S rRNA):	labeled cells (with probe set):	detection efficiency (%):
flock 1	641	42	6.55226
flock 2	456	189	41.4474
flock 3	369	72	19.5122
flock 4	938	495	52.7719
flock 5	551	236	42.8312
Average	591	206.8	32.623
Probe set 2:
	labeled cells (16S rRNA):	labeled cells (with probe set):	detection efficiency (%):
flock 1	377	62	16.4456
flock 2	533	216	40.5253
flock 3	712	114	16.0112
flock 4	754	39	5.17241
flock 5	408	65	15.9314
Average	556.8	99.2	18.8172
Probe set 2+3:
	labeled cells (16S rRNA):	labeled cells (with probe set):	detection efficiency (%):
flock 1	584	188	32.1918
flock 2	383	157	40.9922
flock 3	455	91	20
flock 4	339	13	3.83481
flock 5	410	103	25.122
Average	434.2	110.4	24.4281
Probe set 3:
	labeled cells (16S rRNA):	labeled cells (with probe set):	detection efficiency (%):
flock 1	493	97	19.6755
flock 2	344	48	13.9535
flock 3	327	59	18.0428
flock 4	273	71	26.0073
flock 5	358	62	17.3184
Average	359	67.4	18.9995
E.coli negative control:
	labeled cells (16S rRNA):	labeled cells (with probe set):	detection efficiency (%):
probe set 1	0	0	0
probe set 2	0	0	0
probe set 3	0	0	0
probe set 1+2	0	0	0
probe set 2+3	0	0	0
probe set 1+3	0	0	0
probe set 1+2+3	0	0	0

## Sheet: Table_S6
Table S6: Calculation of the detection efficiency of virusFISH (results are displayed in Fig. 2).
Detection efficiency	11 probes					Detection efficiency	22 probes					Detection efficiency	33 probes
Probe set 1						Probe set 1+2						Probe set 1+2
	labelled cells						labelled cells						labelled cells
16S FISH (SMARCH714 probe)	523.2					16S FISH (SMARCH714 probe)	348.4					16S FISH (SMARCH714 probe)	400.2
direct-geneFISH Altiarchaeota probes	91.4					direct-geneFISH Altiarchaeota probes	128					direct-geneFISH Altiarchaeota probes	203.2
16S FISH	1447.6	900	enumeration 2019 (earliest)			16S FISH	1447.6	900	enumeration 2019 (earliest)			16S FISH	1447.6	900	enumeration 2019 (earliest)
direct-geneFISH virus	85.6	53	enumeration 2021 (latest)			direct-geneFISH virus	85.6	53	enumeration 2021 (latest)			direct-geneFISH virus	85.6	53	enumeration 2021 (latest)
	previous result	now					previous result	now					previous result	now
	detection efficiency (%)						detection efficiency (%)						detection efficiency (%)
Calculation:	14.9538					Calculation:	31.4489					Calculation:	43.4631
Probe set 2						Probe set 2+3						Labelling efficiency for 33 probes	43.4631	%
	labelled cells						labelled cells
16S FISH (SMARCH714 probe)	556.8					16S FISH (SMARCH714 probe)	434.2
direct-geneFISH Altiarchaeota probes	99.2					direct-geneFISH Altiarchaeota probes	110.4
16S FISH	1447.6	900	enumeration 2019 (earliest)			16S FISH	1447.6	900	enumeration 2019 (earliest)
direct-geneFISH virus	85.6	53	enumeration 2021 (latest)			direct-geneFISH virus	85.6	53	enumeration 2021 (latest)
	previous result	now					previous result	now
	detection efficiency (%)						detection efficiency (%)
Calculation:	15.2506					Calculation:	21.7647
Probe set 3						Probe set 3
	labelled cells						labelled cells
16S FISH (SMARCH714 probe)	359					16S FISH (SMARCH714 probe)	591
direct-geneFISH Altiarchaeota probes	67.4					direct-geneFISH Altiarchaeota probes	206.8
16S FISH	1447.6	900	enumeration 2019 (earliest)			16S FISH	1447.6	900	enumeration 2019 (earliest)
direct-geneFISH virus	85.6	53	enumeration 2021 (latest)			direct-geneFISH virus	85.6	53	enumeration 2021 (latest)
	previous result	now					previous result	now
	detection efficiency (%)						detection efficiency (%)
Calculation:	16.0709					Calculation:	29.9528
Average labelling efficiency for 11 probes	15.4251	%				Average labelling efficiency for 22 probes	27.7221	%

## Sheet: Table_S7
Table S7: Melting profile of the primer set Altivir_1_MSI_F and Altivir_1_MSI_R for targeting the lytic virus Altivir_1_MSI in individual biofilm flocks from the MSI.
Temperature (°C)	Std-1	Std-2	Std-3	Std-4	Std-5	Std-6	Std-7	Std-8	Std-1	Std-2	Std-3	Std-4	Std-5	Std-6	Std-7	Std-8	pos control (PCR product-1)	NTC
60	0.0182396	0.0140688	0.015791	0.0164343	0.0173473	0.016123	0.015542	0.015044	0.0141518	0.0148988	0.01355	0.0163513	0.014463	0.014048	0.013301	0.0157495	0.0124917	0.0115787
60.01	0.0182396	0.0140688	0.015791	0.0164343	0.0173473	0.016123	0.015542	0.015044	0.0141518	0.0148988	0.01355	0.0163513	0.014463	0.014048	0.013301	0.0157495	0.0124917	0.0115787
60.02	0.0182427	0.0140812	0.0157921	0.0164519	0.017367	0.0161293	0.0155545	0.0150679	0.0141497	0.0149216	0.0135967	0.0163638	0.0144672	0.0140646	0.0133228	0.0157423	0.0124897	0.011587
60.03	0.018252	0.0141186	0.0157952	0.0165049	0.0174262	0.016148	0.0155918	0.0151395	0.0141435	0.0149901	0.0137368	0.0164011	0.0144796	0.0141144	0.0133881	0.0157205	0.0124834	0.0116119
60.04	0.0182629	0.0141621	0.0157988	0.0165666	0.0174952	0.0161697	0.0156354	0.015223	0.0141362	0.01507	0.0139002	0.0164447	0.0144941	0.0141725	0.0134644	0.0156951	0.0124762	0.011641
60.05	0.0182981	0.0142368	0.0158475	0.0166281	0.0175507	0.0161716	0.0156591	0.015259	0.0141435	0.0151283	0.0139795	0.0164658	0.0145157	0.0141916	0.0134902	0.0156894	0.012471	0.0116542
60.06	0.018352	0.0143351	0.0159311	0.0166885	0.0175946	0.0161576	0.0156665	0.0152567	0.0141621	0.0151685	0.0139909	0.0164689	0.0145426	0.0141794	0.0134756	0.0156994	0.0124675	0.0116548
60.07	0.0184015	0.0144315	0.0160199	0.0167416	0.0176317	0.0161423	0.0156657	0.0152383	0.0141796	0.0151956	0.0139696	0.0164627	0.0145712	0.0141556	0.0134444	0.0157164	0.0124626	0.011656
60.08	0.0184088	0.014487	0.0160731	0.0167728	0.0176638	0.0161464	0.015662	0.0152249	0.0141758	0.0152068	0.0139436	0.0164538	0.0145979	0.0141407	0.0134197	0.0157327	0.0124502	0.0116786
60.09	0.0183903	0.0145123	0.0161017	0.0167922	0.0176888	0.0161573	0.0156625	0.0152169	0.0141647	0.0152221	0.0139189	0.0164447	0.0146264	0.0141313	0.0133978	0.0157481	0.0124344	0.0117124
60.1	0.0183655	0.0145135	0.0161132	0.0168118	0.0176978	0.0161547	0.0156818	0.0152182	0.0141687	0.0152775	0.0139118	0.0164414	0.0146596	0.0141213	0.0133729	0.015758	0.0124158	0.0117428
60.11	0.0183514	0.0145135	0.0161183	0.0168267	0.0176935	0.0161391	0.0157057	0.0152204	0.0141784	0.015336	0.0139278	0.0164407	0.014679	0.0141091	0.01335	0.0157524	0.0123934	0.01176
60.12	0.0183459	0.0145209	0.0161174	0.0168212	0.0176824	0.0161209	0.0157124	0.0152079	0.0141678	0.0153449	0.013952	0.0164283	0.0146796	0.0141107	0.0133494	0.0157344	0.012394	0.0117655
60.13	0.0183488	0.0145317	0.0161091	0.0168091	0.0176703	0.0161055	0.0157098	0.0151951	0.0141525	0.0153327	0.0139845	0.0164152	0.0146729	0.01412	0.0133608	0.0157099	0.0124052	0.0117637
60.14	0.0183628	0.0145379	0.0160874	0.0168166	0.0176695	0.0161055	0.0157112	0.0152129	0.0141643	0.0153511	0.0140286	0.016425	0.0146807	0.0141269	0.0133674	0.0156886	0.0124047	0.0117616
60.15	0.0183752	0.0145571	0.0160722	0.0168268	0.0176783	0.0161109	0.0157163	0.0152367	0.0141798	0.0153532	0.0140501	0.016435	0.0146937	0.0141251	0.0133639	0.0156669	0.0124032	0.0117669
60.16	0.0183771	0.0145801	0.0160598	0.0168266	0.0176764	0.0161107	0.0157197	0.015247	0.0141871	0.0153462	0.0140526	0.0164314	0.0147007	0.014118	0.0133529	0.0156403	0.0124029	0.0117739
60.17	0.0183775	0.0145923	0.0160333	0.0168163	0.017656	0.0161019	0.0157102	0.0152385	0.014185	0.0153454	0.01406	0.0164226	0.0147003	0.0141091	0.0133497	0.0156201	0.0124067	0.011774
60.18	0.0183687	0.014597	0.0160132	0.0168205	0.0176341	0.016104	0.0157029	0.0152487	0.0142016	0.0153559	0.0140682	0.0164133	0.014687	0.0140809	0.0133396	0.0155982	0.0124001	0.0117856
60.19	0.0183355	0.0145819	0.016002	0.0167954	0.0175833	0.0160846	0.015674	0.0152264	0.0141865	0.01534	0.0140597	0.0163871	0.0146599	0.0140664	0.0133318	0.0155696	0.0123837	0.0117737
60.2	0.0183157	0.0145796	0.0159972	0.0167831	0.0175544	0.0160616	0.0156539	0.0151934	0.0141692	0.0153382	0.014043	0.0163474	0.0146324	0.0140505	0.0133168	0.015535	0.0123704	0.0117769
60.21	0.0182337	0.0145349	0.01594	0.0167134	0.0174839	0.015999	0.0156018	0.0151399	0.0141372	0.0153227	0.0140124	0.0162937	0.0145799	0.014051	0.0133726	0.0155354	0.0123816	0.0117818
60.22	0.0181246	0.0144754	0.0158539	0.016621	0.0174004	0.0159126	0.0155438	0.0150749	0.0140964	0.0153113	0.0139765	0.0162322	0.0145228	0.0140593	0.0134629	0.0155567	0.0124022	0.0118001
60.23	0.0180249	0.0144078	0.0157863	0.016539	0.0173236	0.0158357	0.0154879	0.0150084	0.0140546	0.0152966	0.0139497	0.0161729	0.014465	0.0140597	0.0135135	0.0155472	0.0124083	0.0118092
60.24	0.017919	0.0143335	0.0157206	0.0164613	0.0172434	0.0157601	0.0154374	0.0149496	0.0140119	0.0152768	0.0139291	0.0161198	0.0144116	0.0140504	0.0135535	0.0155418	0.0124007	0.0118204
60.25	0.0178192	0.0142586	0.0156546	0.0163945	0.0171684	0.0156932	0.0153909	0.0149022	0.0139782	0.0152567	0.0139165	0.0160753	0.0143607	0.0140286	0.0135859	0.0155399	0.0123916	0.0118347
60.26	0.0177313	0.0141901	0.0155829	0.0163181	0.0170875	0.0156204	0.0153385	0.014841	0.0139358	0.0152303	0.0139033	0.0160365	0.0143199	0.014016	0.0136281	0.0155432	0.0123958	0.0118412
60.27	0.0176455	0.0141349	0.0155207	0.0162381	0.0170074	0.0155478	0.0152909	0.0147791	0.013893	0.0151937	0.0138762	0.0159974	0.0142863	0.0140061	0.0136662	0.0155411	0.012406	0.0118494
60.28	0.0175664	0.014083	0.0154593	0.016164	0.0169299	0.0154808	0.0152483	0.0147265	0.0138605	0.0151708	0.0138538	0.0159651	0.0142601	0.0139997	0.0137006	0.0155348	0.0124155	0.0118548
60.29	0.017492	0.0140344	0.0154022	0.0161003	0.0168608	0.015424	0.0152104	0.0146823	0.0138395	0.0151616	0.0138391	0.0159326	0.0142342	0.0139916	0.013726	0.0155227	0.0124217	0.0118554
60.3	0.0174208	0.0139939	0.0153527	0.0160381	0.0167997	0.0153747	0.0151711	0.0146356	0.0138161	0.0151414	0.0138253	0.0158948	0.0142057	0.0139866	0.013753	0.0155064	0.0124366	0.0118523
60.31	0.017352	0.0139584	0.0153075	0.0159773	0.0167438	0.0153296	0.0151325	0.0145883	0.0137926	0.0151172	0.0138129	0.0158546	0.0141762	0.0139834	0.0137799	0.0154868	0.0124559	0.0118475
60.32	0.0172843	0.0139209	0.0152586	0.0159175	0.0166866	0.0152815	0.0151001	0.0145457	0.0137747	0.0151061	0.0138035	0.0158193	0.0141496	0.0139785	0.0138022	0.0154656	0.0124693	0.0118457
60.33	0.017217	0.0138824	0.0152063	0.015858	0.0166291	0.0152321	0.0150718	0.0145069	0.0137601	0.0151031	0.0137955	0.015788	0.0141249	0.0139723	0.0138207	0.0154432	0.012477	0.0118474
60.34	0.0171482	0.0138452	0.0151517	0.0157964	0.0165744	0.0151864	0.0150422	0.0144699	0.013743	0.0150956	0.0137854	0.015759	0.0140994	0.0139652	0.013837	0.0154198	0.0124783	0.0118546
60.35	0.0170852	0.0138109	0.0151017	0.0157412	0.016523	0.0151448	0.0150124	0.0144352	0.0137249	0.0150826	0.0137754	0.0157322	0.0140727	0.0139566	0.0138509	0.015398	0.0124741	0.011865
60.36	0.0170347	0.0137801	0.0150598	0.0156965	0.0164726	0.0151033	0.0149838	0.0144002	0.0137074	0.0150658	0.0137632	0.0157038	0.0140455	0.0139465	0.0138617	0.0153802	0.0124678	0.0118766
60.37	0.0169955	0.0137527	0.0150255	0.0156614	0.0164232	0.0150618	0.0149564	0.0143649	0.0136903	0.0150456	0.0137491	0.0156738	0.014018	0.0139351	0.0138695	0.0153659	0.0124595	0.0118894
60.38	0.0169576	0.01373	0.0149957	0.0156295	0.0163797	0.0150251	0.0149327	0.0143327	0.0136748	0.0150305	0.0137387	0.0156462	0.0139943	0.0139242	0.0138759	0.0153512	0.0124499	0.0119017
60.39	0.0169178	0.0137121	0.0149693	0.015599	0.0163433	0.0149941	0.0149133	0.0143045	0.0136608	0.015023	0.0137334	0.015622	0.0139756	0.0139142	0.0138814	0.0153349	0.0124394	0.0119129
60.4	0.0168775	0.013698	0.0149451	0.0155692	0.0163117	0.0149664	0.0148959	0.0142787	0.0136475	0.0150215	0.0137321	0.015601	0.0139605	0.0139046	0.0138857	0.0153168	0.012429	0.0119234
60.41	0.016841	0.0136859	0.0149223	0.0155435	0.0162831	0.0149368	0.0148769	0.0142557	0.013634	0.0150223	0.013734	0.0155817	0.0139469	0.0138981	0.0138955	0.0153027	0.0124243	0.0119326
60.42	0.0168045	0.0136729	0.014899	0.0155179	0.0162546	0.014906	0.0148559	0.0142324	0.0136201	0.0150225	0.0137359	0.0155625	0.0139334	0.0138919	0.0139061	0.015289	0.0124206	0.0119417
60.43	0.0167682	0.0136591	0.0148755	0.0154922	0.0162261	0.014874	0.014833	0.0142088	0.0136059	0.0150223	0.013738	0.0155434	0.01392	0.0138859	0.0139174	0.0152758	0.0124177	0.0119507
60.44	0.0167318	0.013644	0.0148515	0.0154656	0.0161966	0.0148405	0.0148076	0.0141835	0.0135913	0.0150204	0.0137378	0.0155237	0.0139064	0.0138794	0.0139283	0.0152635	0.0124159	0.0119592
60.45	0.0166939	0.0136274	0.0148278	0.0154377	0.0161668	0.0148071	0.0147809	0.0141567	0.0135775	0.0150166	0.0137337	0.0155027	0.0138932	0.013872	0.0139381	0.0152526	0.0124141	0.0119665
60.46	0.0166546	0.0136093	0.0148044	0.0154084	0.0161368	0.0147739	0.0147529	0.0141285	0.0135644	0.0150108	0.0137259	0.0154806	0.0138805	0.0138638	0.0139469	0.0152432	0.0124125	0.0119728
60.47	0.0166139	0.0135899	0.0147814	0.0153779	0.0161064	0.0147409	0.0147237	0.0140987	0.013552	0.0150031	0.0137142	0.0154572	0.0138683	0.0138548	0.0139545	0.0152351	0.012411	0.0119781
60.48	0.0165722	0.0135695	0.0147582	0.0153457	0.0160747	0.0147076	0.0146937	0.0140671	0.0135399	0.0149934	0.0136987	0.015433	0.0138556	0.0138444	0.0139607	0.0152274	0.0124101	0.0119824
60.49	0.0165287	0.0135472	0.0147331	0.015312	0.0160423	0.0146749	0.0146639	0.0140358	0.0135274	0.0149827	0.0136833	0.0154091	0.0138423	0.0138343	0.0139678	0.0152191	0.0124097	0.0119865
60.5	0.0164839	0.0135216	0.0147044	0.015277	0.0160084	0.0146423	0.0146345	0.0140054	0.0135133	0.0149714	0.0136698	0.0153852	0.0138277	0.0138259	0.0139771	0.0152096	0.0124099	0.0119914
60.51	0.0164377	0.013493	0.0146721	0.0152408	0.0159732	0.0146098	0.0146055	0.0139759	0.0134978	0.0149595	0.0136583	0.0153615	0.0138118	0.013819	0.0139885	0.0151988	0.0124107	0.011997
60.52	0.0163902	0.0134611	0.0146363	0.0152034	0.0159366	0.0145773	0.014577	0.0139473	0.0134806	0.0149468	0.0136487	0.0153378	0.0137945	0.0138137	0.014002	0.0151867	0.0124121	0.0120034
60.53	0.0163413	0.0134261	0.014597	0.0151648	0.0158986	0.0145449	0.0145489	0.0139196	0.0134619	0.0149334	0.013641	0.0153143	0.0137759	0.0138099	0.0140177	0.0151735	0.012414	0.0120105
60.54	0.0162938	0.0133907	0.0145567	0.015126	0.0158592	0.0145111	0.014521	0.0138918	0.0134431	0.0149199	0.0136343	0.0152907	0.0137562	0.0138066	0.0140343	0.0151593	0.0124171	0.0120169
60.55	0.0162479	0.0133565	0.0145175	0.0150876	0.015819	0.014477	0.0144935	0.0138647	0.0134256	0.0149065	0.0136282	0.0152673	0.0137356	0.0138024	0.0140504	0.0151443	0.0124194	0.0120219
60.56	0.0162038	0.0133237	0.0144794	0.0150496	0.0157782	0.0144425	0.0144664	0.0138382	0.0134096	0.0148934	0.0136228	0.0152443	0.0137141	0.0137971	0.0140659	0.0151287	0.0124209	0.0120254
60.57	0.0161613	0.0132921	0.0144425	0.0150119	0.0157365	0.0144076	0.0144396	0.0138123	0.013395	0.0148806	0.013618	0.0152215	0.0136917	0.0137909	0.0140807	0.0151122	0.0124218	0.0120275
60.58	0.0161199	0.0132625	0.0144069	0.0149739	0.015695	0.0143737	0.0144119	0.0137866	0.0133802	0.0148647	0.0136129	0.0151987	0.0136678	0.0137837	0.0140953	0.0150951	0.0124216	0.0120287
60.59	0.0160797	0.0132349	0.0143726	0.0149356	0.0156536	0.0143408	0.0143831	0.0137611	0.0133653	0.0148456	0.0136076	0.0151758	0.0136422	0.0137757	0.0141096	0.0150773	0.0124203	0.0120292
60.6	0.0160393	0.013208	0.014339	0.0148969	0.0156125	0.0143093	0.0143535	0.0137358	0.0133499	0.0148242	0.0136007	0.0151525	0.0136163	0.0137676	0.0141239	0.0150598	0.012419	0.0120297
60.61	0.0159973	0.0131806	0.0143056	0.0148576	0.015572	0.0142799	0.0143232	0.0137106	0.0133337	0.014801	0.0135909	0.0151285	0.0135914	0.0137599	0.0141386	0.0150437	0.0124188	0.0120313
60.62	0.0159554	0.0131542	0.014273	0.0148207	0.0155331	0.0142511	0.0142941	0.0136863	0.0133192	0.0147815	0.0135803	0.0151057	0.0135685	0.013752	0.0141522	0.0150295	0.0124187	0.0120347
60.63	0.0159135	0.0131289	0.0142412	0.0147861	0.0154957	0.0142228	0.0142662	0.0136629	0.0133064	0.0147658	0.0135689	0.015084	0.0135475	0.0137438	0.0141648	0.0150173	0.0124187	0.01204
60.64	0.0158718	0.0131045	0.0142104	0.014754	0.0154597	0.0141952	0.0142396	0.0136403	0.0132953	0.0147539	0.0135566	0.0150634	0.0135286	0.0137353	0.0141763	0.0150069	0.0124189	0.0120472
60.65	0.0158301	0.0130811	0.0141804	0.0147242	0.0154253	0.0141682	0.0142143	0.0136186	0.013286	0.0147457	0.0135434	0.015044	0.0135117	0.0137265	0.0141868	0.0149984	0.0124192	0.0120563
60.66	0.015788	0.0130595	0.0141521	0.0146938	0.015391	0.0141402	0.0141889	0.0135942	0.0132747	0.0147358	0.0135287	0.015023	0.0134944	0.0137184	0.014198	0.0149909	0.0124221	0.0120667
60.67	0.0157452	0.0130393	0.0141255	0.0146621	0.0153553	0.0141102	0.0141636	0.0135659	0.0132612	0.0147244	0.0135135	0.014999	0.0134751	0.0137108	0.014209	0.0149831	0.0124268	0.0120775
60.68	0.0157013	0.0130185	0.0141003	0.0146279	0.0153177	0.014079	0.014138	0.0135347	0.0132456	0.0147118	0.0134972	0.0149728	0.0134544	0.0137034	0.0142201	0.0149754	0.0124321	0.0120878
60.69	0.0156576	0.0129951	0.0140741	0.014593	0.0152781	0.0140473	0.0141119	0.0135029	0.0132304	0.0147031	0.0134838	0.0149465	0.0134331	0.013697	0.0142321	0.014968	0.012437	0.0120968
60.7	0.0156141	0.012969	0.0140471	0.0145574	0.0152365	0.0140153	0.0140855	0.0134704	0.0132154	0.0146981	0.0134734	0.0149203	0.0134112	0.0136916	0.0142449	0.014961	0.0124414	0.0121045
60.71	0.0155723	0.0129413	0.0140192	0.0145219	0.0151949	0.0139836	0.0140586	0.013438	0.0132009	0.0146952	0.0134656	0.0148956	0.01339	0.0136872	0.0142592	0.0149557	0.0124459	0.012111
60.72	0.0155316	0.0129148	0.0139937	0.0144882	0.0151568	0.013954	0.0140334	0.0134092	0.0131886	0.0146912	0.0134572	0.0148727	0.0133702	0.0136823	0.0142727	0.014951	0.0124497	0.0121185
60.73	0.0154921	0.0128894	0.0139705	0.0144564	0.0151221	0.0139266	0.0140099	0.0133839	0.0131787	0.0146862	0.0134483	0.0148516	0.0133518	0.013677	0.0142855	0.0149469	0.0124527	0.012127
60.74	0.0154533	0.0128647	0.0139464	0.0144228	0.0150885	0.0138975	0.0139857	0.0133562	0.0131657	0.0146779	0.0134386	0.0148299	0.0133348	0.0136738	0.0142989	0.0149432	0.0124576	0.0121336
60.75	0.0154151	0.0128409	0.0139214	0.0143872	0.015056	0.0138668	0.0139609	0.0133262	0.0131497	0.0146662	0.013428	0.0148076	0.0133189	0.0136728	0.0143129	0.0149399	0.0124644	0.0121382
60.76	0.0153776	0.0128178	0.0138956	0.0143499	0.0150246	0.0138344	0.0139354	0.0132939	0.0131307	0.0146512	0.0134166	0.0147848	0.0133044	0.013674	0.0143276	0.014937	0.0124731	0.0121409
60.77	0.0153453	0.0127971	0.0138697	0.0143198	0.0150013	0.0138088	0.0139122	0.0132692	0.0131199	0.0146387	0.0134079	0.0147643	0.0132891	0.0136702	0.0143387	0.0149319	0.0124853	0.0121462
60.78	0.015312	0.0127799	0.0138394	0.0142895	0.0149771	0.0137796	0.0138941	0.0132461	0.0131071	0.0146304	0.0134009	0.0147461	0.0132809	0.0136685	0.0143543	0.0149336	0.0124954	0.0121568
60.79	0.0152711	0.0127545	0.0138055	0.0142529	0.0149455	0.0137506	0.01387	0.0132251	0.0130953	0.0146162	0.0133955	0.0147299	0.0132687	0.0136672	0.0143728	0.0149343	0.0125068	0.0121615
60.8	0.0152379	0.0127342	0.0137778	0.0142238	0.0149194	0.013727	0.0138504	0.013208	0.0130857	0.0146041	0.0133929	0.0147162	0.0132605	0.0136638	0.0143812	0.0149296	0.0125147	0.0121661
60.81	0.0152122	0.0127189	0.0137564	0.0142023	0.0148986	0.0137086	0.0138355	0.0131948	0.0130784	0.014594	0.0133931	0.014705	0.0132564	0.0136583	0.0143796	0.0149195	0.012519	0.0121705
60.82	0.0151949	0.0127087	0.0137419	0.014189	0.0148832	0.0136962	0.0138258	0.0131852	0.0130741	0.0145868	0.0133964	0.014698	0.0132569	0.0136501	0.014368	0.0149048	0.0125187	0.0121752
60.83	0.015186	0.0127036	0.0137344	0.0141839	0.0148732	0.0136896	0.0138214	0.0131793	0.0130729	0.0145824	0.0134028	0.0146951	0.0132621	0.013639	0.0143464	0.0148854	0.0125138	0.0121803
60.84	0.0151708	0.0126916	0.0137248	0.0141723	0.0148561	0.0136833	0.0138105	0.0131736	0.0130728	0.0145722	0.0134086	0.0146939	0.0132626	0.0136288	0.0143296	0.0148664	0.0125107	0.0121791
60.85	0.0151562	0.0126855	0.0137133	0.0141599	0.0148385	0.0136729	0.0138028	0.0131658	0.0130698	0.014565	0.0134118	0.014693	0.0132681	0.0136218	0.0143209	0.0148562	0.0125074	0.012182
60.86	0.0151479	0.0126837	0.013704	0.0141545	0.0148281	0.0136693	0.0137964	0.0131633	0.0130753	0.0145615	0.0134146	0.0146933	0.0132716	0.0136112	0.0143115	0.0148446	0.0125081	0.0121872
60.87	0.0151409	0.0126838	0.0136959	0.0141471	0.0148169	0.0136643	0.013789	0.0131571	0.013079	0.0145581	0.0134149	0.0146929	0.0132754	0.013604	0.0143048	0.014833	0.01251	0.0121906
60.88	0.0151352	0.012686	0.0136891	0.0141377	0.014805	0.0136579	0.0137804	0.0131472	0.0130809	0.0145549	0.0134128	0.0146918	0.0132797	0.0136001	0.0143008	0.0148213	0.012513	0.0121925
60.89	0.0151311	0.0126908	0.0136832	0.0141262	0.0147931	0.0136506	0.013771	0.013135	0.0130811	0.0145521	0.0134092	0.0146897	0.0132849	0.0136014	0.0142994	0.0148092	0.0125174	0.0121934
60.9	0.0151266	0.0126975	0.0136804	0.0141171	0.0147839	0.0136458	0.0137634	0.0131267	0.0130837	0.0145507	0.0134046	0.0146866	0.0132891	0.0136032	0.014296	0.0147955	0.0125196	0.0121965
60.91	0.0151209	0.0127046	0.0136804	0.0141115	0.0147782	0.0136439	0.0137586	0.0131229	0.0130889	0.0145508	0.0134002	0.0146821	0.0132916	0.0136033	0.0142881	0.0147799	0.012518	0.012202
60.92	0.0151159	0.0127106	0.0136799	0.0141083	0.0147746	0.0136439	0.0137543	0.0131212	0.013095	0.0145535	0.013399	0.0146772	0.0132927	0.013603	0.0142786	0.0147648	0.012514	0.0122081
60.93	0.0151115	0.0127154	0.0136789	0.0141075	0.014773	0.0136458	0.0137504	0.0131216	0.0131021	0.0145586	0.013401	0.0146721	0.0132925	0.0136023	0.0142674	0.0147501	0.0125075	0.0122148
60.94	0.0151077	0.012719	0.0136773	0.0141091	0.0147735	0.0136494	0.013747	0.0131241	0.0131101	0.0145663	0.0134062	0.0146666	0.0132909	0.0136011	0.0142547	0.0147358	0.0124986	0.0122219
60.95	0.0151031	0.0127233	0.013677	0.0141112	0.0147754	0.0136531	0.0137435	0.0131247	0.0131163	0.0145706	0.0134099	0.0146579	0.0132868	0.0135976	0.0142408	0.0147223	0.0124894	0.0122298
60.96	0.0150982	0.0127279	0.0136768	0.0141126	0.014777	0.0136558	0.0137393	0.0131235	0.0131199	0.014571	0.013412	0.0146476	0.0132817	0.0135934	0.0142279	0.0147102	0.0124813	0.0122387
60.97	0.0150936	0.0127325	0.0136754	0.0141117	0.0147771	0.0136564	0.0137337	0.0131203	0.0131199	0.0145669	0.0134127	0.0146378	0.0132771	0.0135906	0.0142185	0.0147002	0.0124755	0.012249
60.98	0.0150896	0.0127359	0.0136718	0.0141107	0.0147753	0.0136552	0.0137282	0.0131177	0.0131197	0.0145641	0.0134133	0.0146296	0.0132739	0.0135878	0.0142102	0.014692	0.0124692	0.0122605
60.99	0.0150863	0.0127381	0.0136661	0.0141096	0.0147719	0.0136523	0.0137227	0.0131156	0.0131191	0.0145627	0.0134139	0.0146231	0.0132719	0.0135852	0.014203	0.0146857	0.0124622	0.0122731
61	0.0150837	0.0127389	0.0136582	0.0141082	0.0147666	0.0136477	0.0137174	0.0131141	0.0131183	0.0145626	0.0134145	0.0146183	0.0132712	0.0135826	0.0141969	0.0146812	0.0124546	0.0122869
61.01	0.0150816	0.0127385	0.0136482	0.0141066	0.0147596	0.0136414	0.0137121	0.0131132	0.0131171	0.0145638	0.013415	0.0146151	0.0132718	0.0135802	0.014192	0.0146786	0.0124463	0.0123019
61.02	0.0150803	0.0127377	0.0136381	0.0141046	0.0147523	0.0136354	0.0137055	0.0131121	0.0131146	0.0145618	0.0134147	0.0146121	0.0132714	0.0135778	0.0141877	0.0146763	0.0124394	0.0123165
61.03	0.0150799	0.0127374	0.0136302	0.0141037	0.0147458	0.0136309	0.013698	0.013111	0.0131116	0.0145574	0.013414	0.0146085	0.0132697	0.0135748	0.0141832	0.014674	0.0124337	0.0123299
61.04	0.0150804	0.0127376	0.0136244	0.0141041	0.0147404	0.0136279	0.0136897	0.0131098	0.0131081	0.0145506	0.0134129	0.0146046	0.0132668	0.0135712	0.0141785	0.0146718	0.0124293	0.012342
61.05	0.0150818	0.0127382	0.0136208	0.0141056	0.0147358	0.0136263	0.0136806	0.0131087	0.0131043	0.0145412	0.0134115	0.0146002	0.0132627	0.0135669	0.0141735	0.0146696	0.0124262	0.0123527
61.06	0.0150847	0.0127387	0.0136191	0.014109	0.0147314	0.0136249	0.0136721	0.0131079	0.0131015	0.0145327	0.0134107	0.0145957	0.013258	0.0135619	0.0141681	0.0146674	0.0124247	0.0123615
61.07	0.015089	0.012739	0.0136194	0.0141143	0.014727	0.0136236	0.0136641	0.0131076	0.0130998	0.0145251	0.0134105	0.0145912	0.0132528	0.0135561	0.0141621	0.0146651	0.0124248	0.0123684
61.08	0.0150947	0.0127392	0.0136216	0.0141214	0.0147228	0.0136224	0.0136567	0.0131078	0.0130992	0.0145183	0.0134108	0.0145866	0.013247	0.0135495	0.0141555	0.0146627	0.0124265	0.0123733
61.09	0.0151004	0.0127388	0.0136241	0.0141282	0.0147182	0.0136206	0.0136498	0.0131078	0.0130995	0.0145129	0.013411	0.0145815	0.013241	0.0135424	0.0141484	0.0146598	0.01243	0.0123767
61.1	0.0151028	0.0127387	0.0136256	0.0141323	0.0147142	0.0136197	0.0136429	0.0131082	0.0130993	0.0145093	0.0134118	0.0145773	0.0132367	0.0135371	0.014142	0.0146563	0.0124346	0.0123796
61.11	0.0151021	0.0127391	0.0136262	0.0141338	0.014711	0.0136195	0.013636	0.013109	0.0130989	0.0145073	0.0134133	0.014574	0.0132341	0.0135337	0.0141363	0.0146522	0.01244	0.0123819
61.12	0.0150982	0.0127397	0.0136258	0.0141327	0.0147085	0.01362	0.0136292	0.0131102	0.013098	0.014507	0.0134155	0.0145715	0.0132331	0.013532	0.0141312	0.0146475	0.0124465	0.0123838
61.13	0.0150911	0.0127407	0.0136244	0.014129	0.0147067	0.0136213	0.0136225	0.0131118	0.0130968	0.0145083	0.0134183	0.0145699	0.0132338	0.0135322	0.0141267	0.0146421	0.0124539	0.0123852
61.14	0.0150809	0.012742	0.0136221	0.0141227	0.0147057	0.0136234	0.0136158	0.0131137	0.0130952	0.0145113	0.0134219	0.0145692	0.0132362	0.0135342	0.014123	0.0146362	0.0124623	0.012386
61.15	0.0150704	0.0127432	0.0136196	0.0141155	0.0147037	0.0136248	0.0136083	0.013115	0.0130929	0.0145133	0.0134244	0.0145682	0.0132389	0.0135375	0.0141195	0.0146308	0.0124715	0.0123869
61.16	0.0150618	0.0127431	0.0136171	0.0141094	0.0147011	0.0136249	0.0135997	0.0131156	0.0130902	0.0145121	0.0134254	0.0145662	0.01324	0.0135406	0.0141169	0.0146265	0.0124815	0.0123878
61.17	0.015055	0.0127417	0.0136145	0.0141043	0.0146977	0.0136236	0.0135902	0.0131157	0.013087	0.0145078	0.013425	0.014563	0.0132396	0.0135435	0.0141151	0.0146233	0.0124925	0.0123888
61.18	0.0150501	0.012739	0.013612	0.0141002	0.0146936	0.0136211	0.0135796	0.0131153	0.0130835	0.0145004	0.0134231	0.0145588	0.0132375	0.0135462	0.0141142	0.0146212	0.0125043	0.0123899
61.19	0.0150471	0.012735	0.0136094	0.0140971	0.0146888	0.0136172	0.013568	0.0131142	0.0130795	0.0144898	0.0134197	0.0145536	0.0132339	0.0135488	0.0141141	0.0146202	0.012517	0.012391
61.2	0.0150447	0.0127304	0.0136076	0.0140955	0.014685	0.013614	0.0135572	0.0131139	0.0130759	0.014477	0.0134156	0.0145472	0.0132295	0.0135518	0.0141153	0.0146205	0.0125295	0.0123921
61.21	0.0150432	0.0127261	0.0136065	0.0140949	0.0146816	0.0136117	0.0135482	0.013114	0.0130725	0.0144631	0.0134112	0.0145402	0.0132244	0.0135544	0.0141164	0.0146208	0.0125418	0.0123933
61.22	0.0150427	0.0127233	0.0136063	0.0140947	0.0146782	0.0136103	0.0135415	0.0131142	0.013069	0.0144495	0.0134065	0.014533	0.0132185	0.013556	0.0141164	0.0146199	0.0125533	0.0123948
61.23	0.0150416	0.0127221	0.013606	0.0140943	0.014673	0.0136097	0.0135374	0.0131139	0.0130661	0.014438	0.0134023	0.0145261	0.0132129	0.0135565	0.0141148	0.0146177	0.0125632	0.0123972
61.24	0.01504	0.0127223	0.0136057	0.0140938	0.0146661	0.0136099	0.0135358	0.0131134	0.0130639	0.0144285	0.0133984	0.0145196	0.0132075	0.0135561	0.0141118	0.0146143	0.0125715	0.0124005
61.25	0.015039	0.012724	0.0136046	0.0140935	0.0146568	0.0136091	0.0135355	0.0131124	0.0130614	0.0144213	0.0133964	0.0145141	0.0132017	0.0135549	0.0141081	0.0146091	0.0125789	0.0124053
61.26	0.0150389	0.0127272	0.0136027	0.0140935	0.0146451	0.0136074	0.0135365	0.0131109	0.0130586	0.0144164	0.0133964	0.0145096	0.0131955	0.013553	0.0141036	0.0146021	0.0125855	0.0124116
61.27	0.0150395	0.012732	0.0136	0.0140938	0.014631	0.0136049	0.0135387	0.013109	0.0130555	0.0144139	0.0133983	0.0145061	0.0131888	0.0135503	0.0140984	0.0145933	0.0125914	0.0124193
61.28	0.0150403	0.0127377	0.013597	0.0140946	0.0146157	0.0136018	0.0135417	0.0131071	0.0130525	0.0144137	0.0134021	0.0145032	0.0131826	0.0135474	0.0140928	0.0145838	0.0125959	0.0124284
61.29	0.0150409	0.0127437	0.0135941	0.0140963	0.0146001	0.0135986	0.013545	0.0131055	0.0130501	0.0144159	0.0134078	0.0145004	0.0131778	0.013545	0.014087	0.0145747	0.0125988	0.0124386
61.3	0.0150414	0.0127509	0.0135926	0.0140986	0.0145867	0.0135968	0.0135485	0.0131045	0.0130495	0.0144187	0.0134129	0.0144974	0.0131736	0.0135422	0.0140804	0.0145668	0.0126011	0.0124483
61.31	0.0150417	0.0127591	0.0135925	0.0141013	0.0145756	0.0135963	0.0135521	0.0131043	0.0130506	0.0144221	0.0134174	0.0144942	0.01317	0.0135391	0.0140731	0.0145601	0.0126028	0.0124577
61.32	0.015042	0.0127684	0.0135937	0.0141045	0.0145667	0.0135973	0.0135559	0.0131047	0.0130535	0.014426	0.0134213	0.0144908	0.0131672	0.0135357	0.0140649	0.0145545	0.0126041	0.0124665
61.33	0.0150423	0.0127788	0.0135964	0.0141083	0.01456	0.0135996	0.0135599	0.0131058	0.0130581	0.0144305	0.0134246	0.0144871	0.0131651	0.0135319	0.0140559	0.0145502	0.0126048	0.0124749
61.34	0.0150424	0.0127903	0.0136004	0.0141125	0.0145555	0.0136032	0.013564	0.0131075	0.0130645	0.0144356	0.0134272	0.0144833	0.0131636	0.0135279	0.0140462	0.014547	0.012605	0.0124828
61.35	0.0150421	0.0128011	0.0136037	0.0141168	0.0145525	0.0136074	0.0135682	0.0131092	0.0130711	0.0144408	0.0134294	0.0144788	0.0131626	0.0135251	0.0140373	0.0145449	0.0126064	0.0124911
61.36	0.015042	0.0128118	0.0136061	0.0141213	0.0145514	0.0136111	0.0135718	0.01311	0.0130772	0.0144456	0.0134313	0.0144743	0.0131618	0.0135237	0.0140299	0.0145434	0.0126103	0.0124996
61.37	0.0150421	0.0128224	0.0136076	0.014126	0.0145521	0.0136143	0.0135748	0.0131099	0.0130829	0.0144501	0.0134329	0.0144699	0.013161	0.0135239	0.0140242	0.0145426	0.0126167	0.0125081
61.38	0.0150432	0.0128332	0.0136092	0.0141307	0.0145536	0.0136164	0.0135768	0.0131089	0.0130873	0.0144545	0.0134346	0.0144656	0.0131608	0.0135249	0.0140191	0.0145424	0.0126244	0.0125172
61.39	0.0150452	0.012844	0.0136108	0.0141357	0.0145558	0.0136174	0.0135779	0.013107	0.0130905	0.0144587	0.0134366	0.0144614	0.0131612	0.0135269	0.0140146	0.014543	0.0126334	0.012527
61.4	0.0150482	0.0128549	0.0136125	0.0141407	0.0145588	0.0136173	0.013578	0.0131042	0.0130925	0.0144629	0.0134387	0.0144573	0.0131621	0.0135297	0.0140107	0.0145443	0.0126438	0.0125373
61.41	0.0150536	0.0128672	0.0136149	0.014146	0.0145624	0.0136155	0.013577	0.0131005	0.0130936	0.0144663	0.0134423	0.0144535	0.0131623	0.0135327	0.0140072	0.0145452	0.0126544	0.0125473
61.42	0.0150595	0.0128784	0.0136173	0.0141503	0.0145653	0.0136127	0.013575	0.0130967	0.0130937	0.0144686	0.0134464	0.0144498	0.0131616	0.0135351	0.0140033	0.0145453	0.0126636	0.0125564
61.43	0.0150643	0.0128863	0.0136192	0.0141523	0.0145663	0.0136097	0.0135721	0.0130938	0.0130927	0.0144694	0.0134498	0.0144454	0.0131599	0.0135363	0.0139983	0.0145442	0.0126695	0.0125638
61.44	0.0150678	0.012891	0.0136204	0.0141521	0.0145653	0.0136064	0.0135683	0.0130916	0.0130907	0.0144687	0.0134525	0.0144405	0.013157	0.013536	0.0139922	0.0145418	0.0126723	0.0125695
61.45	0.01507	0.0128928	0.0136209	0.0141504	0.0145629	0.0136031	0.0135644	0.0130895	0.0130889	0.0144667	0.0134552	0.0144359	0.013154	0.0135353	0.0139861	0.0145379	0.0126726	0.0125743
61.46	0.0150707	0.0128919	0.0136206	0.0141473	0.014559	0.0135998	0.0135603	0.0130873	0.0130871	0.0144633	0.0134577	0.0144315	0.0131506	0.0135341	0.0139801	0.0145325	0.0126703	0.0125781
61.47	0.0150703	0.0128887	0.0136196	0.0141436	0.0145552	0.0135977	0.013556	0.0130861	0.0130859	0.0144582	0.0134592	0.0144289	0.0131487	0.0135325	0.0139749	0.0145267	0.0126661	0.0125819
61.48	0.015069	0.0128851	0.0136183	0.0141402	0.0145519	0.0135958	0.0135518	0.0130851	0.013085	0.0144512	0.0134601	0.0144271	0.0131475	0.0135309	0.0139702	0.0145204	0.0126611	0.0125865
61.49	0.0150675	0.0128831	0.013617	0.0141382	0.0145497	0.0135934	0.0135482	0.0130834	0.013084	0.0144422	0.0134611	0.0144256	0.0131465	0.0135297	0.013966	0.0145132	0.0126569	0.0125927
61.5	0.0150656	0.0128825	0.0136158	0.0141374	0.0145486	0.0135905	0.0135451	0.0130812	0.0130829	0.014431	0.0134619	0.0144241	0.0131458	0.0135287	0.0139622	0.0145052	0.0126532	0.0126005
61.51	0.0150632	0.0128832	0.0136151	0.0141376	0.0145491	0.0135875	0.0135424	0.0130795	0.0130813	0.0144183	0.0134619	0.0144225	0.0131442	0.013528	0.013958	0.0144975	0.0126509	0.0126083
61.52	0.015059	0.0128841	0.0136151	0.014138	0.0145492	0.0135839	0.0135404	0.0130777	0.013079	0.014406	0.0134611	0.0144193	0.0131406	0.0135277	0.013953	0.0144888	0.0126495	0.0126158
61.53	0.015053	0.0128853	0.0136158	0.0141388	0.0145489	0.0135797	0.0135388	0.0130757	0.013076	0.0143942	0.0134595	0.0144145	0.013135	0.0135277	0.0139471	0.0144792	0.012649	0.0126231
61.54	0.0150468	0.0128869	0.0136175	0.01414	0.0145484	0.0135759	0.0135384	0.0130741	0.0130737	0.0143842	0.013458	0.0144098	0.0131286	0.0135281	0.0139409	0.0144701	0.0126488	0.0126305
61.55	0.0150422	0.0128889	0.0136209	0.0141422	0.0145481	0.0135736	0.0135394	0.0130738	0.0130733	0.0143775	0.0134574	0.0144072	0.0131226	0.0135291	0.013935	0.0144626	0.0126484	0.0126385
61.56	0.0150392	0.0128913	0.013626	0.0141452	0.0145479	0.0135729	0.0135419	0.0130747	0.0130749	0.0143741	0.0134576	0.0144067	0.0131171	0.0135307	0.0139293	0.0144568	0.0126477	0.0126471
61.57	0.0150377	0.0128943	0.0136326	0.0141492	0.0145478	0.0135737	0.0135459	0.0130768	0.0130786	0.0143741	0.0134587	0.0144082	0.013112	0.0135328	0.013924	0.0144526	0.0126468	0.0126563
61.58	0.0150376	0.0128976	0.0136392	0.0141532	0.0145476	0.0135749	0.0135493	0.0130785	0.0130822	0.0143748	0.0134597	0.0144107	0.0131078	0.0135345	0.0139202	0.0144494	0.0126463	0.012666
61.59	0.0150391	0.0129012	0.0136456	0.0141573	0.0145472	0.0135765	0.0135522	0.0130798	0.0130858	0.0143763	0.0134608	0.0144143	0.0131044	0.0135359	0.0139178	0.0144471	0.012646	0.0126763
61.6	0.015042	0.0129051	0.0136519	0.0141614	0.0145466	0.0135784	0.0135546	0.0130808	0.0130895	0.0143786	0.0134617	0.014419	0.0131018	0.013537	0.013917	0.0144457	0.012646	0.0126871
61.61	0.0150463	0.0129093	0.0136582	0.0141657	0.0145458	0.0135806	0.0135565	0.0130814	0.0130931	0.0143818	0.0134627	0.0144247	0.0131	0.0135377	0.0139176	0.0144452	0.0126464	0.0126985
61.62	0.0150513	0.0129139	0.0136636	0.0141694	0.0145447	0.0135827	0.0135572	0.0130818	0.0130958	0.0143848	0.0134633	0.0144299	0.0130983	0.0135388	0.0139196	0.0144448	0.0126481	0.0127099
61.63	0.015056	0.0129187	0.0136676	0.0141721	0.0145434	0.0135839	0.0135558	0.0130823	0.0130968	0.0143869	0.0134633	0.0144329	0.0130962	0.0135409	0.0139229	0.0144437	0.0126521	0.0127209
61.64	0.0150605	0.0129239	0.0136701	0.0141736	0.0145419	0.0135844	0.0135525	0.0130829	0.013096	0.014388	0.0134627	0.0144339	0.0130936	0.0135439	0.0139275	0.0144419	0.0126584	0.0127314
61.65	0.0150644	0.0129281	0.0136709	0.0141745	0.0145406	0.0135846	0.0135497	0.0130846	0.0130948	0.0143887	0.0134636	0.0144339	0.0130911	0.0135477	0.0139308	0.0144406	0.0126652	0.0127422
61.66	0.0150679	0.0129312	0.0136702	0.0141749	0.0145395	0.0135846	0.0135475	0.0130874	0.0130933	0.0143889	0.013466	0.0144329	0.0130888	0.0135521	0.0139328	0.0144395	0.0126725	0.0127532
61.67	0.0150709	0.0129334	0.0136678	0.0141746	0.0145388	0.0135843	0.0135458	0.0130913	0.0130914	0.0143887	0.01347	0.014431	0.0130865	0.0135572	0.0139335	0.0144389	0.0126803	0.0127645
61.68	0.0150734	0.0129346	0.0136638	0.0141738	0.0145382	0.0135837	0.0135445	0.0130962	0.0130892	0.014388	0.0134755	0.0144281	0.0130843	0.013563	0.0139329	0.0144386	0.0126886	0.0127761
61.69	0.0150751	0.0129341	0.0136585	0.0141725	0.0145372	0.0135824	0.0135437	0.0131008	0.0130866	0.0143866	0.0134816	0.0144245	0.0130818	0.0135677	0.0139311	0.014439	0.012697	0.0127871
61.7	0.0150754	0.0129312	0.013652	0.0141709	0.0145349	0.0135801	0.0135429	0.0131037	0.0130835	0.0143841	0.0134875	0.0144205	0.0130784	0.0135694	0.0139285	0.0144405	0.0127054	0.0127969
61.71	0.0150753	0.0129271	0.0136448	0.014168	0.0145305	0.013576	0.0135415	0.0131039	0.0130797	0.0143805	0.013492	0.0144166	0.013075	0.0135703	0.0139274	0.0144434	0.0127152	0.0128049
61.72	0.0150747	0.0129217	0.0136371	0.0141637	0.0145242	0.0135702	0.0135394	0.0131015	0.0130753	0.0143758	0.0134952	0.0144127	0.0130716	0.0135704	0.0139279	0.0144475	0.0127265	0.0128112
61.73	0.0150745	0.0129173	0.0136302	0.0141595	0.0145166	0.013563	0.0135365	0.0130968	0.0130707	0.0143697	0.0134967	0.0144094	0.0130683	0.0135694	0.0139308	0.0144519	0.01274	0.0128155
61.74	0.0150746	0.0129137	0.0136243	0.0141552	0.0145076	0.0135545	0.0135329	0.0130898	0.0130658	0.0143624	0.0134966	0.0144066	0.0130651	0.0135673	0.0139362	0.0144565	0.0127557	0.0128177
61.75	0.0150753	0.0129112	0.0136197	0.014151	0.0144982	0.0135453	0.0135292	0.0130822	0.0130613	0.0143545	0.0134955	0.0144052	0.0130624	0.0135652	0.013943	0.0144606	0.0127724	0.0128187
61.76	0.0150768	0.0129101	0.0136167	0.0141472	0.0144892	0.0135365	0.0135262	0.0130753	0.0130576	0.0143467	0.0134941	0.0144058	0.0130607	0.0135642	0.0139501	0.0144636	0.0127888	0.012819
61.77	0.0150785	0.0129106	0.0136167	0.014145	0.014482	0.0135291	0.0135244	0.0130694	0.0130556	0.0143398	0.0134926	0.0144066	0.0130584	0.0135625	0.013955	0.0144649	0.0128037	0.0128184
61.78	0.0150803	0.0129129	0.0136196	0.0141445	0.0144767	0.0135232	0.0135239	0.0130643	0.0130553	0.0143336	0.0134908	0.0144076	0.0130555	0.0135601	0.0139578	0.0144643	0.0128171	0.012817
61.79	0.0150824	0.0129168	0.0136254	0.0141456	0.0144732	0.0135187	0.0135246	0.0130602	0.0130567	0.0143282	0.0134888	0.0144088	0.0130521	0.013557	0.0139585	0.0144619	0.012829	0.0128146
61.8	0.0150834	0.0129204	0.0136326	0.0141473	0.014471	0.013516	0.0135254	0.0130576	0.0130596	0.0143246	0.0134873	0.01441	0.0130479	0.0135534	0.0139561	0.014458	0.0128387	0.0128125
61.81	0.0150834	0.0129235	0.0136412	0.0141496	0.0144701	0.0135154	0.0135265	0.0130566	0.0130639	0.0143229	0.0134864	0.0144112	0.013043	0.0135492	0.0139506	0.0144524	0.0128464	0.0128106
61.82	0.0150826	0.012927	0.0136512	0.0141527	0.0144707	0.0135164	0.0135277	0.0130564	0.0130692	0.014323	0.0134863	0.014412	0.0130387	0.0135454	0.0139436	0.0144464	0.0128526	0.0128092
61.83	0.015081	0.0129311	0.0136603	0.0141554	0.0144718	0.013518	0.0135284	0.0130564	0.013074	0.0143242	0.013487	0.0144127	0.0130363	0.0135437	0.0139377	0.0144412	0.0128583	0.0128096
61.84	0.0150786	0.0129357	0.0136686	0.0141576	0.0144733	0.01352	0.0135287	0.0130565	0.0130784	0.0143265	0.0134886	0.0144133	0.013036	0.013544	0.0139328	0.0144369	0.0128634	0.0128117
61.85	0.0150755	0.0129407	0.0136761	0.0141593	0.0144752	0.0135225	0.0135285	0.0130567	0.0130823	0.01433	0.013491	0.0144138	0.0130377	0.0135463	0.0139289	0.0144335	0.0128679	0.0128155
61.86	0.0150715	0.0129463	0.0136827	0.0141605	0.0144776	0.0135254	0.0135278	0.013057	0.0130858	0.0143345	0.0134941	0.0144141	0.0130414	0.0135506	0.013926	0.0144311	0.0128718	0.0128212
61.87	0.0150682	0.0129534	0.0136892	0.014162	0.014481	0.0135278	0.0135277	0.0130563	0.0130891	0.0143387	0.013498	0.0144146	0.013048	0.0135569	0.0139254	0.0144299	0.0128751	0.0128279
61.88	0.0150655	0.0129622	0.0136957	0.0141638	0.0144856	0.0135296	0.013528	0.0130544	0.0130921	0.0143426	0.0135025	0.0144152	0.0130573	0.013565	0.013927	0.0144301	0.0128777	0.0128357
61.89	0.0150634	0.0129725	0.013702	0.0141658	0.0144913	0.0135308	0.0135289	0.0130514	0.0130948	0.0143461	0.0135078	0.0144159	0.0130696	0.013575	0.0139308	0.0144317	0.0128796	0.0128445
61.9	0.0150634	0.0129834	0.0137089	0.0141696	0.0144977	0.0135314	0.0135302	0.0130478	0.0130981	0.0143485	0.0135137	0.0144166	0.0130823	0.0135845	0.013936	0.0144341	0.0128807	0.0128538
61.91	0.0150653	0.0129933	0.0137151	0.0141748	0.0145041	0.0135309	0.0135319	0.0130435	0.0131027	0.0143497	0.0135194	0.0144167	0.0130937	0.0135913	0.0139415	0.0144362	0.0128813	0.0128632
61.92	0.0150692	0.0130022	0.0137207	0.0141812	0.0145105	0.0135293	0.0135341	0.0130385	0.0131084	0.0143497	0.0135248	0.0144161	0.0131036	0.0135954	0.0139475	0.0144381	0.0128812	0.0128728
61.93	0.015075	0.0130101	0.0137256	0.0141889	0.0145168	0.0135264	0.0135366	0.0130328	0.0131154	0.0143484	0.0135301	0.0144149	0.0131121	0.0135969	0.0139539	0.0144398	0.0128805	0.0128824
61.94	0.0150823	0.0130164	0.0137292	0.0141974	0.0145224	0.0135227	0.0135395	0.0130271	0.0131231	0.0143465	0.0135345	0.0144132	0.0131183	0.013596	0.0139594	0.0144414	0.0128795	0.012892
61.95	0.0150909	0.0130209	0.0137315	0.0142068	0.0145272	0.0135182	0.0135429	0.0130214	0.0131316	0.0143441	0.0135383	0.0144112	0.0131223	0.0135928	0.0139641	0.014443	0.0128782	0.0129016
61.96	0.0150989	0.0130248	0.0137323	0.0142151	0.014531	0.0135135	0.013547	0.0130156	0.0131405	0.0143433	0.0135417	0.0144095	0.0131261	0.0135887	0.0139673	0.0144441	0.0128765	0.0129109
61.97	0.0151054	0.0130286	0.0137319	0.0142221	0.0145337	0.0135092	0.0135519	0.01301	0.01315	0.0143445	0.0135455	0.0144088	0.0131306	0.0135853	0.0139693	0.0144451	0.0128739	0.0129204
61.98	0.0151106	0.0130324	0.0137304	0.0142278	0.0145351	0.0135054	0.0135575	0.0130047	0.01316	0.0143476	0.0135497	0.0144093	0.0131358	0.0135825	0.0139699	0.014446	0.0128705	0.01293
61.99	0.0151143	0.0130361	0.0137277	0.0142322	0.0145353	0.0135019	0.0135639	0.0129996	0.0131705	0.0143527	0.0135543	0.0144108	0.0131418	0.0135803	0.0139691	0.0144469	0.0128662	0.0129397
62	0.0151167	0.0130398	0.0137238	0.0142352	0.0145343	0.0134989	0.013571	0.0129947	0.0131815	0.0143597	0.0135593	0.0144134	0.0131486	0.0135788	0.013967	0.0144477	0.012861	0.0129494
62.01	0.0151177	0.0130434	0.0137187	0.014237	0.0145321	0.0134962	0.0135788	0.01299	0.0131931	0.0143687	0.0135648	0.0144171	0.0131561	0.0135779	0.0139636	0.0144484	0.0128549	0.0129593
62.02	0.0151163	0.0130464	0.0137124	0.0142377	0.014529	0.0134948	0.0135863	0.0129858	0.0132058	0.0143784	0.0135708	0.0144208	0.0131645	0.0135778	0.0139614	0.0144496	0.0128483	0.0129693
62.03	0.0151142	0.0130487	0.0137057	0.0142377	0.0145265	0.0134949	0.0135933	0.0129825	0.0132188	0.0143871	0.0135767	0.014424	0.0131728	0.0135783	0.0139608	0.0144511	0.0128421	0.0129788
62.04	0.0151131	0.0130504	0.0136995	0.0142378	0.0145265	0.0134967	0.0135996	0.0129805	0.0132315	0.0143931	0.0135822	0.0144262	0.0131801	0.0135794	0.0139619	0.0144529	0.0128375	0.0129869
62.05	0.0151129	0.0130515	0.0136938	0.014238	0.014529	0.0135003	0.0136052	0.0129798	0.0132437	0.0143964	0.0135871	0.0144273	0.0131864	0.0135811	0.0139648	0.0144551	0.0128344	0.0129937
62.06	0.0151136	0.0130518	0.0136886	0.0142382	0.0145338	0.0135056	0.0136102	0.0129804	0.0132554	0.014397	0.0135915	0.0144274	0.0131917	0.0135834	0.0139693	0.0144576	0.0128328	0.0129992
62.07	0.0151152	0.0130515	0.0136839	0.0142384	0.014541	0.0135126	0.0136145	0.0129823	0.0132667	0.0143949	0.0135954	0.0144264	0.013196	0.0135863	0.0139757	0.0144605	0.0128327	0.0130034
62.08	0.0151177	0.0130506	0.0136796	0.0142387	0.0145506	0.0135214	0.0136181	0.0129855	0.0132776	0.0143901	0.0135988	0.0144244	0.0131993	0.0135898	0.0139838	0.0144637	0.0128342	0.0130064
62.09	0.0151226	0.0130488	0.0136764	0.0142384	0.0145616	0.0135305	0.0136216	0.0129905	0.013287	0.0143833	0.0136011	0.0144223	0.0132001	0.0135937	0.0139919	0.0144666	0.0128383	0.0130083
62.1	0.015129	0.0130467	0.0136746	0.0142378	0.0145724	0.0135392	0.0136249	0.0129965	0.0132951	0.0143761	0.013603	0.0144207	0.0131997	0.0135977	0.0139994	0.0144692	0.0128437	0.0130099
62.11	0.0151361	0.0130446	0.0136744	0.014237	0.0145811	0.0135464	0.0136278	0.0130025	0.0133017	0.0143701	0.0136052	0.0144199	0.0131994	0.0136011	0.0140058	0.0144714	0.0128492	0.0130119
62.12	0.015144	0.0130426	0.0136759	0.014236	0.0145879	0.0135521	0.0136303	0.0130084	0.013307	0.0143655	0.0136076	0.0144201	0.0131992	0.0136039	0.0140111	0.0144731	0.0128546	0.0130143
62.13	0.0151527	0.0130405	0.013679	0.0142348	0.0145928	0.0135565	0.0136325	0.0130144	0.0133109	0.014362	0.0136104	0.0144213	0.0131991	0.0136062	0.0140152	0.0144744	0.0128601	0.0130171
62.14	0.0151621	0.0130385	0.0136838	0.0142334	0.0145957	0.0135594	0.0136343	0.0130203	0.0133134	0.0143598	0.0136135	0.0144233	0.013199	0.0136079	0.0140182	0.0144753	0.0128655	0.0130203
62.15	0.0151723	0.0130366	0.0136902	0.0142318	0.0145966	0.0135609	0.0136357	0.0130263	0.0133145	0.0143589	0.0136168	0.0144263	0.0131991	0.0136091	0.01402	0.0144757	0.0128709	0.0130239
62.16	0.0151822	0.0130347	0.013697	0.0142304	0.0145956	0.0135616	0.0136378	0.0130317	0.0133153	0.0143589	0.0136209	0.0144298	0.0132011	0.0136093	0.0140206	0.0144764	0.0128738	0.0130285
62.17	0.0151918	0.0130329	0.0137043	0.0142294	0.0145926	0.0135615	0.0136406	0.0130365	0.0133157	0.0143599	0.0136257	0.0144338	0.0132052	0.0136086	0.0140201	0.0144774	0.0128742	0.0130343
62.18	0.0152004	0.0130311	0.0137111	0.0142286	0.0145887	0.0135613	0.0136444	0.0130407	0.0133167	0.0143615	0.0136307	0.0144383	0.0132108	0.0136074	0.0140193	0.0144785	0.0128731	0.0130406
62.19	0.0152072	0.0130291	0.0137163	0.0142282	0.0145848	0.0135616	0.0136495	0.0130444	0.013319	0.0143636	0.0136353	0.0144432	0.0132176	0.0136065	0.0140193	0.0144798	0.0128719	0.0130472
62.2	0.0152123	0.0130269	0.0137201	0.0142281	0.0145809	0.0135625	0.013656	0.0130476	0.0133225	0.0143662	0.0136397	0.0144485	0.0132255	0.0136059	0.01402	0.0144814	0.0128705	0.0130538
62.21	0.0152155	0.0130245	0.0137224	0.0142285	0.0145771	0.0135639	0.0136639	0.0130503	0.0133274	0.0143692	0.0136437	0.0144542	0.0132346	0.0136055	0.0140214	0.0144831	0.0128689	0.0130606
62.22	0.015217	0.013022	0.0137232	0.0142292	0.0145733	0.0135659	0.0136732	0.0130524	0.0133335	0.0143726	0.0136473	0.0144603	0.0132448	0.0136054	0.0140236	0.014485	0.0128671	0.0130676
62.23	0.0152179	0.0130206	0.0137236	0.0142309	0.0145707	0.0135677	0.0136828	0.0130531	0.0133408	0.0143763	0.0136514	0.0144667	0.0132552	0.0136064	0.0140266	0.0144869	0.0128674	0.0130744
62.24	0.0152182	0.0130205	0.0137235	0.0142335	0.0145692	0.0135691	0.0136928	0.0130525	0.0133493	0.0143801	0.0136557	0.0144732	0.0132656	0.0136084	0.0140305	0.0144888	0.0128696	0.0130811
62.25	0.0152182	0.013021	0.0137232	0.0142364	0.0145685	0.01357	0.0137023	0.0130513	0.0133578	0.014384	0.01366	0.0144792	0.0132754	0.0136108	0.0140341	0.0144911	0.0128732	0.0130868
62.26	0.0152182	0.0130216	0.0137229	0.0142386	0.0145679	0.0135701	0.0137107	0.0130504	0.0133651	0.0143879	0.0136636	0.0144838	0.0132838	0.0136126	0.0140363	0.0144939	0.0128776	0.0130909
62.27	0.015218	0.0130224	0.0137225	0.0142403	0.0145677	0.0135694	0.0137178	0.0130498	0.0133712	0.0143918	0.0136666	0.0144869	0.0132907	0.0136139	0.014037	0.0144973	0.0128828	0.0130933
62.28	0.0152178	0.0130233	0.0137221	0.0142414	0.0145677	0.0135679	0.0137237	0.0130496	0.0133761	0.0143957	0.0136689	0.0144887	0.0132962	0.0136146	0.0140363	0.0145012	0.0128887	0.0130941
62.29	0.0152171	0.0130225	0.0137212	0.014241	0.0145674	0.0135664	0.0137281	0.0130506	0.0133802	0.0143999	0.0136701	0.0144899	0.0133007	0.0136145	0.0140344	0.0145059	0.0128941	0.0130923
62.3	0.0152159	0.0130198	0.01372	0.014239	0.0145669	0.0135649	0.0137308	0.0130526	0.0133834	0.0144043	0.0136702	0.0144904	0.0133044	0.0136136	0.0140312	0.0145115	0.012899	0.0130879
62.31	0.0152142	0.0130157	0.0137178	0.0142359	0.0145656	0.0135629	0.013732	0.0130546	0.0133861	0.0144083	0.0136701	0.0144906	0.0133081	0.0136118	0.0140274	0.0145167	0.0129025	0.0130827
62.32	0.0152127	0.0130117	0.0137143	0.0142332	0.0145635	0.0135605	0.0137321	0.013056	0.0133888	0.0144116	0.0136711	0.0144906	0.0133133	0.013609	0.0140246	0.0145202	0.0129041	0.0130789
62.33	0.0152112	0.0130081	0.0137096	0.014231	0.0145606	0.0135576	0.0137313	0.0130568	0.0133915	0.0144142	0.0136732	0.0144903	0.0133199	0.0136049	0.0140229	0.0145219	0.0129035	0.0130765
62.34	0.0152099	0.0130047	0.0137035	0.0142292	0.0145568	0.0135542	0.0137295	0.013057	0.0133943	0.0144161	0.0136763	0.0144898	0.0133278	0.0135997	0.0140221	0.0145219	0.0129009	0.0130754
62.35	0.015207	0.0130014	0.0136957	0.0142276	0.014552	0.0135493	0.0137262	0.0130559	0.0133957	0.0144157	0.0136798	0.0144873	0.0133358	0.0135932	0.0140217	0.0145189	0.0128968	0.0130753
62.36	0.0152024	0.0129983	0.0136862	0.0142261	0.014546	0.0135428	0.0137215	0.0130535	0.0133958	0.0144132	0.0136835	0.0144827	0.013344	0.0135855	0.0140217	0.0145128	0.0128912	0.0130761
62.37	0.0151963	0.0129953	0.0136748	0.0142247	0.014539	0.0135347	0.0137153	0.0130498	0.0133945	0.0144085	0.0136875	0.014476	0.0133524	0.0135765	0.0140221	0.0145037	0.0128841	0.0130779
62.38	0.0151891	0.0129932	0.0136637	0.014224	0.0145322	0.0135259	0.013709	0.0130452	0.0133929	0.0144019	0.0136913	0.0144673	0.0133598	0.0135671	0.0140224	0.0144935	0.0128763	0.0130798
62.39	0.0151817	0.0129913	0.0136541	0.0142235	0.0145265	0.0135178	0.0137032	0.0130404	0.0133914	0.0143951	0.013694	0.0144574	0.0133654	0.0135592	0.0140223	0.0144848	0.01287	0.0130809
62.4	0.0151739	0.0129897	0.0136461	0.0142231	0.0145217	0.0135104	0.0136981	0.0130353	0.0133901	0.014388	0.0136957	0.0144464	0.0133691	0.0135529	0.0140216	0.0144777	0.0128654	0.013081
62.41	0.0151658	0.0129884	0.0136398	0.0142228	0.0145179	0.0135038	0.0136935	0.01303	0.0133889	0.0143807	0.0136963	0.0144343	0.0133708	0.0135481	0.0140203	0.0144721	0.0128624	0.0130802
62.42	0.0151575	0.0129872	0.013635	0.0142227	0.014515	0.0134979	0.0136895	0.0130244	0.0133878	0.0143733	0.0136959	0.0144211	0.0133707	0.0135448	0.0140186	0.014468	0.012861	0.0130784
62.43	0.0151497	0.0129864	0.0136326	0.0142234	0.0145132	0.0134933	0.0136868	0.0130183	0.0133878	0.0143664	0.0136948	0.0144082	0.0133693	0.0135423	0.0140163	0.0144662	0.0128602	0.0130762
62.44	0.0151424	0.0129858	0.0136324	0.0142247	0.0145123	0.01349	0.0136854	0.0130118	0.0133889	0.0143603	0.0136929	0.0143959	0.0133666	0.0135407	0.0140137	0.0144666	0.01286	0.0130735
62.45	0.0151355	0.0129855	0.0136338	0.0142269	0.0145118	0.013488	0.013684	0.0130054	0.0133904	0.0143553	0.0136905	0.0143846	0.0133634	0.0135394	0.0140114	0.0144678	0.0128607	0.0130705
62.46	0.0151301	0.0129864	0.0136367	0.0142308	0.014512	0.013487	0.0136832	0.0129995	0.0133932	0.0143504	0.0136886	0.0143747	0.013361	0.0135367	0.0140098	0.0144677	0.0128606	0.013068
62.47	0.015126	0.0129886	0.013641	0.0142362	0.0145129	0.013487	0.013683	0.012994	0.0133975	0.0143456	0.0136874	0.0143661	0.0133593	0.0135328	0.0140088	0.0144665	0.0128596	0.013066
62.48	0.0151233	0.0129919	0.0136467	0.0142433	0.0145145	0.013488	0.0136834	0.0129889	0.0134031	0.014341	0.0136867	0.0143588	0.0133582	0.0135277	0.0140085	0.0144641	0.0128576	0.0130644
62.49	0.0151219	0.0129965	0.0136538	0.0142519	0.0145167	0.01349	0.0136843	0.0129844	0.0134101	0.0143365	0.0136865	0.0143529	0.013358	0.0135213	0.0140088	0.0144605	0.0128547	0.0130633
62.5	0.0151224	0.013003	0.0136622	0.014262	0.0145205	0.0134934	0.0136859	0.0129816	0.0134185	0.0143325	0.0136878	0.014348	0.0133589	0.0135155	0.0140096	0.0144554	0.0128512	0.0130635
62.51	0.0151247	0.0130114	0.0136718	0.0142736	0.0145258	0.0134983	0.0136883	0.0129808	0.0134284	0.0143289	0.0136906	0.0143442	0.013361	0.0135102	0.014011	0.0144486	0.0128471	0.0130649
62.52	0.0151287	0.0130218	0.0136825	0.0142866	0.0145325	0.0135045	0.0136915	0.0129818	0.0134396	0.0143257	0.0136947	0.0143415	0.0133643	0.0135054	0.0140127	0.0144403	0.0128423	0.0130676
62.53	0.015132	0.0130312	0.0136926	0.014299	0.0145391	0.0135111	0.0136935	0.0129847	0.0134502	0.014324	0.0136996	0.0143394	0.0133684	0.0135013	0.0140141	0.0144313	0.0128374	0.0130714
62.54	0.0151338	0.0130377	0.0137003	0.0143092	0.0145448	0.0135177	0.0136946	0.0129892	0.0134596	0.014324	0.0137054	0.0143375	0.0133733	0.0134982	0.0140141	0.0144226	0.0128318	0.0130767
62.55	0.0151341	0.0130412	0.0137057	0.0143173	0.0145497	0.0135244	0.0136945	0.0129951	0.0134678	0.0143257	0.0137123	0.0143357	0.0133789	0.013496	0.0140127	0.0144143	0.0128253	0.0130834
62.56	0.0151326	0.0130415	0.0137083	0.0143232	0.0145528	0.0135303	0.0136927	0.013001	0.0134743	0.0143282	0.0137193	0.0143333	0.0133848	0.0134937	0.0140112	0.0144069	0.0128192	0.013091
62.57	0.0151294	0.0130386	0.0137083	0.0143269	0.0145543	0.0135354	0.0136892	0.0130068	0.0134791	0.0143317	0.0137267	0.0143303	0.0133909	0.0134912	0.0140094	0.0144007	0.0128135	0.0130993
62.58	0.0151244	0.0130324	0.0137056	0.0143284	0.0145541	0.0135397	0.013684	0.0130127	0.0134822	0.0143361	0.0137343	0.0143268	0.0133974	0.0134885	0.0140073	0.0143954	0.0128083	0.0131084
62.59	0.0151177	0.0130231	0.0137002	0.0143276	0.0145522	0.0135432	0.0136769	0.0130184	0.0134835	0.0143414	0.0137422	0.0143226	0.0134041	0.0134857	0.014005	0.0143911	0.0128034	0.0131182
62.6	0.0151104	0.0130126	0.0136936	0.0143257	0.0145491	0.0135454	0.0136693	0.0130236	0.0134834	0.0143466	0.0137496	0.0143181	0.0134112	0.0134825	0.0140035	0.0143877	0.0127996	0.0131276
62.61	0.0151057	0.013004	0.0136882	0.0143241	0.0145461	0.0135461	0.0136634	0.013027	0.0134825	0.0143496	0.0137555	0.0143143	0.0134182	0.0134803	0.014004	0.0143862	0.0127974	0.0131358
62.62	0.0151037	0.0129973	0.0136841	0.0143228	0.0145433	0.0135455	0.0136594	0.0130287	0.0134809	0.0143504	0.0137599	0.0143114	0.0134251	0.0134792	0.0140067	0.0143867	0.0127969	0.0131425
62.63	0.0151039	0.0129915	0.0136813	0.0143215	0.0145403	0.0135436	0.0136572	0.0130293	0.0134789	0.0143492	0.0137624	0.0143095	0.0134305	0.0134782	0.0140099	0.014388	0.0127972	0.0131477
62.64	0.0151066	0.0129868	0.0136797	0.0143201	0.0145372	0.0135404	0.0136568	0.0130288	0.0134767	0.0143458	0.0137629	0.0143087	0.0134346	0.0134773	0.0140136	0.0143901	0.0127983	0.0131514
62.65	0.0151116	0.012983	0.0136795	0.0143187	0.0145341	0.013536	0.0136583	0.0130273	0.0134742	0.0143402	0.0137616	0.0143089	0.0134372	0.0134765	0.0140178	0.0143931	0.0128002	0.0131534
62.66	0.0151189	0.0129802	0.0136806	0.0143172	0.0145308	0.0135303	0.0136617	0.0130247	0.0134714	0.0143326	0.0137583	0.0143102	0.0134383	0.0134758	0.0140225	0.0143969	0.012803	0.0131539
62.67	0.0151272	0.0129773	0.0136822	0.014315	0.0145267	0.0135244	0.0136659	0.0130222	0.0134682	0.0143242	0.0137533	0.0143124	0.0134373	0.0134753	0.0140265	0.0144012	0.0128067	0.0131534
62.68	0.0151334	0.0129729	0.0136819	0.0143117	0.0145209	0.0135194	0.0136692	0.0130215	0.0134652	0.0143175	0.0137485	0.0143141	0.0134344	0.0134733	0.0140289	0.0144039	0.0128107	0.0131532
62.69	0.0151374	0.0129671	0.0136797	0.0143071	0.0145132	0.0135154	0.0136716	0.0130224	0.0134626	0.0143125	0.013744	0.0143154	0.0134297	0.0134697	0.0140297	0.0144052	0.0128151	0.0131532
62.7	0.0151392	0.0129599	0.0136756	0.0143015	0.0145037	0.0135125	0.0136731	0.013025	0.0134603	0.0143092	0.0137397	0.0143161	0.0134232	0.0134646	0.014029	0.014405	0.0128198	0.0131535
62.71	0.0151389	0.0129527	0.0136708	0.0142952	0.0144932	0.0135111	0.0136739	0.0130294	0.0134577	0.0143078	0.0137365	0.014317	0.0134169	0.0134602	0.0140277	0.0144043	0.0128248	0.0131543
62.72	0.0151367	0.0129456	0.0136652	0.0142885	0.0144817	0.0135114	0.0136738	0.0130355	0.0134549	0.0143081	0.0137345	0.014318	0.0134107	0.0134563	0.0140257	0.0144032	0.01283	0.0131555
62.73	0.0151323	0.0129385	0.0136588	0.0142812	0.0144692	0.0135133	0.0136729	0.0130434	0.0134517	0.0143102	0.0137336	0.0143191	0.0134047	0.0134531	0.0140231	0.0144017	0.0128354	0.0131573
62.74	0.0151265	0.0129322	0.0136523	0.0142738	0.0144565	0.0135165	0.0136712	0.0130524	0.0134487	0.0143135	0.0137344	0.0143201	0.0133998	0.0134502	0.0140211	0.0143995	0.0128407	0.0131598
62.75	0.0151201	0.0129277	0.0136474	0.0142664	0.0144443	0.0135205	0.0136691	0.0130615	0.0134462	0.0143169	0.0137364	0.014321	0.0133957	0.013448	0.0140202	0.014397	0.0128465	0.0131626
62.76	0.0151129	0.0129247	0.0136439	0.0142591	0.0144326	0.0135254	0.0136664	0.0130708	0.0134441	0.0143203	0.0137395	0.0143217	0.0133926	0.0134466	0.0140205	0.0143941	0.0128528	0.0131657
62.77	0.0151059	0.012923	0.0136415	0.0142521	0.0144219	0.0135306	0.0136632	0.01308	0.0134425	0.0143234	0.0137431	0.0143215	0.0133894	0.0134445	0.0140219	0.0143904	0.0128601	0.0131688
62.78	0.0150989	0.0129224	0.0136403	0.0142453	0.014412	0.013536	0.0136595	0.013089	0.0134413	0.0143262	0.013747	0.0143205	0.0133861	0.0134416	0.0140243	0.0143858	0.0128683	0.0131719
62.79	0.0150919	0.0129229	0.0136403	0.0142389	0.014403	0.0135417	0.0136552	0.0130978	0.0134407	0.0143286	0.0137514	0.0143185	0.0133827	0.0134379	0.0140279	0.0143803	0.0128774	0.0131751
62.8	0.015085	0.0129246	0.0136415	0.0142327	0.0143948	0.0135476	0.0136504	0.0131065	0.0134405	0.0143308	0.0137563	0.0143157	0.0133793	0.0134336	0.0140325	0.014374	0.0128876	0.0131783
62.81	0.0150782	0.0129274	0.0136438	0.0142268	0.0143876	0.0135538	0.013645	0.013115	0.0134407	0.0143327	0.0137615	0.0143119	0.0133757	0.0134284	0.0140382	0.0143669	0.0128987	0.0131816
62.82	0.0150723	0.0129302	0.0136473	0.0142212	0.014381	0.0135588	0.0136388	0.0131231	0.0134394	0.0143336	0.0137654	0.0143081	0.0133717	0.0134233	0.0140431	0.0143598	0.0129102	0.0131846
62.83	0.0150682	0.0129322	0.0136519	0.0142162	0.0143754	0.0135616	0.0136319	0.0131307	0.013436	0.0143336	0.0137674	0.014305	0.0133673	0.0134187	0.0140457	0.0143535	0.0129222	0.0131871
62.84	0.0150642	0.0129337	0.0136569	0.0142114	0.0143691	0.0135619	0.0136247	0.0131375	0.0134316	0.0143343	0.0137682	0.0143029	0.0133632	0.0134148	0.014046	0.0143482	0.0129335	0.0131898
62.85	0.0150604	0.0129345	0.0136622	0.0142066	0.014362	0.0135597	0.013617	0.0131435	0.0134259	0.0143357	0.0137678	0.014302	0.0133595	0.0134116	0.0140437	0.0143438	0.0129442	0.0131928
62.86	0.0150566	0.0129347	0.0136678	0.0142018	0.0143542	0.0135551	0.0136089	0.0131486	0.0134191	0.0143378	0.0137661	0.0143022	0.0133563	0.013409	0.0140391	0.0143403	0.0129542	0.013196
62.87	0.015053	0.0129343	0.0136737	0.0141971	0.0143457	0.013548	0.0136004	0.013153	0.0134111	0.0143406	0.0137631	0.0143035	0.0133535	0.0134071	0.0140319	0.0143377	0.0129636	0.0131995
62.88	0.0150495	0.0129333	0.01368	0.0141925	0.0143365	0.0135385	0.0135915	0.0131565	0.013402	0.0143442	0.0137588	0.0143059	0.0133511	0.0134058	0.0140224	0.014336	0.0129724	0.0132032
62.89	0.0150453	0.0129323	0.0136855	0.0141882	0.0143264	0.0135274	0.0135821	0.0131583	0.0133922	0.0143477	0.0137539	0.0143089	0.0133497	0.0134048	0.0140118	0.0143347	0.0129798	0.0132071
62.9	0.0150395	0.012932	0.0136893	0.0141844	0.0143155	0.0135158	0.0135722	0.0131573	0.0133824	0.0143505	0.0137487	0.0143121	0.01335	0.0134035	0.0140016	0.0143332	0.0129853	0.0132108
62.91	0.0150331	0.0129327	0.0136908	0.0141815	0.0143059	0.0135051	0.0135629	0.0131547	0.0133743	0.0143513	0.0137449	0.0143143	0.0133518	0.0134024	0.0139939	0.014332	0.0129896	0.0132144
62.92	0.0150263	0.0129344	0.0136902	0.0141796	0.0142978	0.0134953	0.0135543	0.0131506	0.0133682	0.01435	0.0137424	0.0143156	0.0133552	0.0134013	0.0139887	0.0143309	0.0129926	0.0132177
62.93	0.0150189	0.0129371	0.0136873	0.0141786	0.0142911	0.0134864	0.0135464	0.0131449	0.013364	0.0143467	0.0137411	0.014316	0.0133601	0.0134004	0.013986	0.01433	0.0129944	0.0132207
62.94	0.0150109	0.0129407	0.0136822	0.0141786	0.0142858	0.0134784	0.0135391	0.0131377	0.0133616	0.0143413	0.0137411	0.0143154	0.0133665	0.0133996	0.0139859	0.0143294	0.012995	0.0132235
62.95	0.0150025	0.0129453	0.013675	0.0141795	0.0142819	0.0134713	0.0135326	0.0131289	0.0133611	0.0143339	0.0137424	0.014314	0.0133745	0.0133988	0.0139882	0.0143289	0.0129944	0.013226
62.96	0.0149938	0.0129501	0.0136669	0.0141809	0.0142792	0.0134654	0.0135264	0.01312	0.013362	0.0143253	0.0137445	0.0143114	0.0133824	0.0133983	0.0139924	0.0143283	0.0129938	0.0132278
62.97	0.0149854	0.0129544	0.0136594	0.014182	0.0142775	0.013461	0.0135201	0.0131123	0.0133638	0.0143163	0.0137468	0.0143074	0.0133886	0.0133982	0.0139976	0.0143274	0.0129946	0.0132284
62.98	0.0149769	0.0129571	0.0136521	0.014182	0.0142764	0.0134571	0.0135133	0.0131061	0.0133654	0.0143071	0.0137477	0.0143027	0.0133917	0.0133985	0.014002	0.0143254	0.0129977	0.0132278
62.99	0.014969	0.0129583	0.013646	0.0141807	0.014275	0.0134529	0.0135057	0.0131014	0.013366	0.0142979	0.0137478	0.0142973	0.0133919	0.0133987	0.0140049	0.0143224	0.0130019	0.0132266
63	0.0149618	0.0129581	0.0136411	0.0141781	0.0142731	0.0134486	0.0134972	0.0130981	0.0133655	0.0142887	0.013747	0.0142914	0.0133894	0.0133988	0.014006	0.0143184	0.0130071	0.0132247
63.01	0.0149551	0.0129565	0.0136374	0.0141743	0.0142708	0.0134442	0.0134879	0.0130962	0.013364	0.0142796	0.0137454	0.0142848	0.0133841	0.0133988	0.0140055	0.0143134	0.0130134	0.0132221
63.02	0.0149491	0.0129534	0.0136349	0.0141692	0.0142681	0.0134395	0.0134777	0.0130958	0.0133614	0.0142705	0.0137429	0.0142776	0.013376	0.0133987	0.0140033	0.0143074	0.0130208	0.0132189
63.03	0.0149443	0.0129498	0.0136332	0.0141635	0.0142651	0.0134348	0.0134676	0.0130969	0.013358	0.0142621	0.0137399	0.0142704	0.0133663	0.0133984	0.0140001	0.014301	0.0130287	0.013216
63.04	0.0149413	0.0129466	0.0136317	0.0141579	0.0142619	0.0134302	0.0134584	0.0130994	0.013354	0.014255	0.0137368	0.0142639	0.0133562	0.0133979	0.0139964	0.0142948	0.0130368	0.0132144
63.05	0.0149395	0.0129452	0.0136319	0.0141534	0.0142594	0.0134268	0.0134505	0.0131033	0.0133497	0.0142493	0.0137338	0.0142574	0.0133469	0.0133967	0.0139933	0.0142899	0.0130448	0.0132142
63.06	0.0149388	0.0129462	0.0136336	0.0141508	0.0142582	0.0134249	0.0134447	0.0131078	0.0133464	0.0142452	0.0137313	0.0142519	0.013339	0.0133957	0.013992	0.0142861	0.0130532	0.0132162
63.07	0.0149391	0.0129495	0.0136366	0.0141501	0.0142581	0.0134246	0.0134408	0.0131127	0.013344	0.0142426	0.0137295	0.0142472	0.0133326	0.0133948	0.0139926	0.0142833	0.013062	0.0132205
63.08	0.0149405	0.0129552	0.013641	0.0141514	0.0142592	0.0134257	0.0134389	0.0131181	0.0133424	0.0142416	0.0137283	0.0142434	0.0133278	0.0133941	0.0139949	0.0142816	0.0130713	0.0132269
63.09	0.014943	0.0129633	0.0136468	0.0141546	0.0142615	0.0134284	0.013439	0.0131241	0.0133418	0.0142421	0.0137276	0.0142405	0.0133245	0.0133936	0.013999	0.014281	0.0130811	0.0132355
63.1	0.0149465	0.0129737	0.0136541	0.0141597	0.014265	0.0134325	0.0134412	0.0131305	0.0133422	0.0142441	0.0137276	0.0142384	0.0133227	0.0133932	0.0140049	0.0142814	0.0130913	0.0132463
63.11	0.014951	0.0129865	0.0136627	0.0141668	0.0142697	0.0134382	0.0134453	0.0131375	0.0133434	0.0142477	0.0137282	0.0142372	0.0133224	0.0133929	0.0140126	0.0142829	0.0131019	0.0132594
63.12	0.0149559	0.0129993	0.0136716	0.0141741	0.0142743	0.0134452	0.01345	0.0131452	0.0133456	0.0142525	0.0137292	0.0142375	0.013322	0.0133939	0.0140196	0.0142855	0.0131133	0.0132722
63.13	0.0149607	0.0130104	0.0136803	0.0141802	0.0142783	0.0134529	0.0134547	0.0131529	0.0133489	0.0142583	0.0137304	0.0142394	0.0133213	0.0133966	0.0140252	0.0142895	0.0131253	0.0132844
63.14	0.0149653	0.01302	0.013689	0.0141852	0.0142819	0.0134614	0.0134593	0.0131607	0.0133531	0.014265	0.0137316	0.0142429	0.0133203	0.013401	0.0140291	0.0142948	0.0131381	0.0132959
63.15	0.0149698	0.013028	0.0136976	0.014189	0.0142848	0.0134706	0.013464	0.0131685	0.0133583	0.0142727	0.0137328	0.014248	0.0133189	0.013407	0.0140316	0.0143015	0.0131515	0.0133066
63.16	0.0149742	0.0130344	0.013706	0.0141916	0.0142873	0.0134806	0.0134687	0.0131764	0.0133644	0.0142814	0.0137342	0.0142548	0.0133172	0.0134147	0.0140325	0.0143095	0.0131657	0.0133167
63.17	0.0149785	0.0130392	0.0137144	0.014193	0.0142892	0.0134913	0.0134734	0.0131843	0.0133716	0.0142911	0.0137356	0.0142632	0.0133152	0.0134241	0.014032	0.0143189	0.0131805	0.0133261
63.18	0.0149827	0.0130424	0.0137226	0.0141933	0.0142905	0.0135028	0.013478	0.0131922	0.0133797	0.0143017	0.0137371	0.0142733	0.0133128	0.0134352	0.0140299	0.0143296	0.0131961	0.0133347
63.19	0.014986	0.0130447	0.0137293	0.0141929	0.0142907	0.0135135	0.013482	0.0131996	0.0133883	0.0143115	0.0137395	0.0142841	0.0133112	0.0134461	0.0140267	0.0143391	0.01321	0.0133438
63.2	0.0149901	0.0130484	0.0137363	0.014193	0.0142918	0.0135227	0.013487	0.0132067	0.013396	0.0143197	0.0137418	0.0142943	0.0133101	0.0134553	0.0140237	0.0143477	0.0132219	0.0133534
63.21	0.014995	0.0130535	0.0137435	0.0141938	0.0142938	0.0135301	0.0134929	0.0132136	0.0134027	0.0143261	0.013744	0.014304	0.0133095	0.0134628	0.0140206	0.0143556	0.0132318	0.0133633
63.22	0.0150007	0.01306	0.013751	0.0141952	0.0142966	0.013536	0.0134999	0.0132203	0.0134085	0.0143309	0.0137462	0.0143131	0.0133094	0.0134686	0.0140176	0.0143626	0.0132396	0.0133736
63.23	0.0150071	0.013068	0.0137587	0.0141972	0.0143004	0.0135402	0.0135079	0.0132268	0.0134134	0.0143339	0.0137483	0.0143216	0.0133098	0.0134727	0.0140147	0.0143688	0.0132454	0.0133844
63.24	0.0150144	0.0130773	0.0137668	0.0141997	0.014305	0.0135428	0.0135168	0.0132331	0.0134174	0.0143353	0.0137503	0.0143296	0.0133108	0.013475	0.0140117	0.0143743	0.0132491	0.0133955
63.25	0.0150224	0.013088	0.013775	0.0142029	0.0143105	0.0135438	0.0135268	0.0132391	0.0134204	0.0143349	0.0137522	0.0143371	0.0133123	0.0134757	0.0140088	0.0143789	0.0132508	0.0134071
63.26	0.0150302	0.0130993	0.0137836	0.0142058	0.0143165	0.0135434	0.0135373	0.0132447	0.0134216	0.0143338	0.013753	0.0143438	0.013313	0.0134761	0.0140057	0.0143845	0.0132524	0.0134183
63.27	0.0150353	0.0131088	0.0137904	0.0142075	0.0143209	0.0135424	0.0135455	0.0132498	0.0134221	0.0143337	0.0137534	0.0143503	0.0133139	0.0134771	0.0140032	0.0143905	0.0132551	0.0134289
63.28	0.0150378	0.0131164	0.0137955	0.0142078	0.0143236	0.0135409	0.0135515	0.0132544	0.0134217	0.0143345	0.0137534	0.0143567	0.0133149	0.0134788	0.0140014	0.0143969	0.0132588	0.0134389
63.29	0.0150376	0.0131223	0.0137987	0.0142068	0.0143247	0.0135387	0.0135554	0.0132585	0.0134205	0.0143362	0.013753	0.0143629	0.013316	0.013481	0.0140003	0.0144036	0.0132636	0.0134483
63.3	0.0150347	0.0131264	0.0138001	0.0142045	0.014324	0.013536	0.013557	0.0132621	0.0134185	0.0143389	0.0137523	0.014369	0.0133171	0.0134839	0.0139997	0.0144107	0.0132695	0.0134572
63.31	0.0150292	0.0131287	0.0137997	0.0142008	0.0143217	0.0135327	0.0135564	0.0132653	0.0134157	0.0143425	0.0137512	0.0143749	0.0133184	0.0134873	0.0139999	0.0144182	0.0132764	0.0134654
63.32	0.0150209	0.0131292	0.0137976	0.0141959	0.0143178	0.0135287	0.0135536	0.0132679	0.0134121	0.0143471	0.0137497	0.0143807	0.0133198	0.0134914	0.0140007	0.0144261	0.0132844	0.013473
63.33	0.0150118	0.0131286	0.013794	0.0141904	0.0143131	0.0135249	0.0135505	0.0132697	0.0134095	0.0143516	0.013749	0.0143863	0.0133215	0.0134962	0.0140021	0.0144345	0.0132922	0.0134804
63.34	0.0150048	0.0131304	0.0137914	0.0141865	0.0143097	0.0135215	0.0135488	0.0132708	0.0134077	0.014355	0.013748	0.0143915	0.0133227	0.0135014	0.014004	0.0144429	0.0132993	0.0134876
63.35	0.015	0.0131345	0.0137898	0.0141842	0.0143075	0.0135185	0.0135485	0.0132712	0.0134068	0.014357	0.0137469	0.0143963	0.0133235	0.0135071	0.0140063	0.0144511	0.0133057	0.0134945
63.36	0.0149974	0.013141	0.0137891	0.0141835	0.0143065	0.0135158	0.0135496	0.0132708	0.0134067	0.0143578	0.0137455	0.0144006	0.0133237	0.0135132	0.014009	0.0144593	0.0133114	0.0135011
63.37	0.014997	0.0131497	0.0137895	0.0141843	0.0143068	0.0135136	0.0135522	0.0132697	0.0134075	0.0143573	0.013744	0.0144046	0.0133234	0.0135198	0.0140121	0.0144673	0.0133165	0.0135075
63.38	0.0149987	0.0131607	0.0137909	0.0141868	0.0143082	0.0135118	0.0135561	0.0132678	0.0134091	0.0143556	0.0137423	0.0144081	0.0133227	0.0135268	0.0140157	0.0144753	0.0133209	0.0135136
63.39	0.0150027	0.0131741	0.0137932	0.0141909	0.0143109	0.0135103	0.0135614	0.0132653	0.0134116	0.0143526	0.0137403	0.0144111	0.0133214	0.0135342	0.0140196	0.0144832	0.0133246	0.0135195
63.4	0.0150088	0.0131897	0.0137965	0.0141965	0.0143148	0.0135093	0.0135682	0.013262	0.0134149	0.0143484	0.0137382	0.0144137	0.0133197	0.0135421	0.014024	0.0144909	0.0133276	0.0135251
63.41	0.0150139	0.0132047	0.0137984	0.0142023	0.0143186	0.0135088	0.0135738	0.013259	0.0134183	0.0143449	0.0137369	0.0144148	0.013318	0.013549	0.0140274	0.0144975	0.0133293	0.0135314
63.42	0.0150162	0.0132181	0.0137982	0.014208	0.0143221	0.013509	0.0135781	0.0132562	0.0134225	0.014342	0.0137373	0.014414	0.013317	0.0135536	0.01403	0.0145017	0.0133302	0.0135379
63.43	0.0150158	0.0132301	0.0137959	0.0142134	0.0143251	0.0135098	0.0135809	0.0132537	0.0134275	0.0143398	0.0137393	0.0144112	0.0133167	0.0135558	0.0140317	0.0145035	0.0133303	0.0135446
63.44	0.0150125	0.0132405	0.0137916	0.0142186	0.0143277	0.0135115	0.0135824	0.0132515	0.0134332	0.0143383	0.013743	0.0144065	0.0133171	0.0135556	0.0140326	0.0145029	0.0133295	0.0135515
63.45	0.0150064	0.0132494	0.0137852	0.0142237	0.0143299	0.0135138	0.0135824	0.0132495	0.0134396	0.0143374	0.0137483	0.0143998	0.0133181	0.0135531	0.0140327	0.0145	0.0133278	0.0135586
63.46	0.0149975	0.0132568	0.0137767	0.0142286	0.0143317	0.0135168	0.013581	0.0132478	0.0134469	0.0143373	0.0137553	0.0143913	0.0133199	0.0135482	0.0140319	0.0144948	0.0133253	0.0135659
63.47	0.0149858	0.0132627	0.0137662	0.0142332	0.0143331	0.0135205	0.0135782	0.0132464	0.0134548	0.0143377	0.013764	0.0143808	0.0133223	0.013541	0.0140303	0.0144871	0.013322	0.0135734
63.48	0.0149743	0.0132684	0.0137561	0.0142381	0.0143351	0.0135237	0.0135757	0.0132437	0.0134628	0.0143365	0.0137723	0.0143697	0.013325	0.0135332	0.0140287	0.014479	0.0133183	0.0135799
63.49	0.0149649	0.013274	0.0137479	0.0142428	0.0143381	0.0135263	0.0135745	0.0132393	0.0134698	0.0143327	0.0137783	0.0143592	0.0133267	0.0135267	0.0140267	0.0144718	0.013315	0.013585
63.5	0.0149566	0.0132796	0.0137419	0.0142475	0.014342	0.0135273	0.0135736	0.0132337	0.0134754	0.0143274	0.0137819	0.0143497	0.0133286	0.013522	0.0140249	0.0144664	0.0133123	0.013589
63.51	0.0149493	0.0132853	0.0137383	0.0142523	0.0143467	0.0135269	0.013573	0.0132269	0.0134798	0.0143208	0.0137829	0.0143413	0.0133305	0.0135193	0.0140231	0.0144625	0.0133102	0.0135919
63.52	0.0149431	0.0132909	0.0137369	0.0142572	0.0143522	0.0135249	0.0135727	0.0132188	0.0134829	0.0143129	0.0137814	0.0143339	0.0133326	0.0135183	0.0140215	0.0144604	0.0133087	0.0135937
63.53	0.014938	0.0132965	0.0137377	0.0142622	0.0143586	0.0135215	0.0135728	0.0132096	0.0134847	0.0143035	0.0137775	0.0143277	0.0133348	0.0135193	0.01402	0.0144599	0.0133078	0.0135944
63.54	0.014934	0.0133022	0.0137408	0.0142672	0.0143659	0.0135166	0.0135732	0.0131991	0.0134851	0.0142928	0.0137711	0.0143225	0.0133371	0.013522	0.0140186	0.0144611	0.0133074	0.0135939
63.55	0.0149302	0.0133069	0.0137446	0.0142722	0.0143732	0.0135107	0.0135735	0.0131882	0.013484	0.0142818	0.0137627	0.0143184	0.0133395	0.0135262	0.0140167	0.0144637	0.0133071	0.0135928
63.56	0.0149263	0.0133107	0.0137483	0.0142774	0.0143802	0.0135036	0.0135734	0.0131772	0.0134814	0.0142709	0.0137534	0.0143154	0.0133429	0.0135309	0.0140151	0.0144672	0.0133059	0.0135917
63.57	0.0149233	0.0133127	0.0137518	0.0142819	0.014387	0.0134964	0.0135736	0.0131671	0.0134776	0.0142607	0.0137439	0.0143128	0.013346	0.0135352	0.0140128	0.014471	0.0133035	0.0135913
63.58	0.014921	0.0133128	0.0137552	0.0142856	0.0143933	0.0134891	0.013574	0.013158	0.0134724	0.0142513	0.0137342	0.0143107	0.0133488	0.0135392	0.0140099	0.0144749	0.0132998	0.0135915
63.59	0.0149196	0.013311	0.0137586	0.0142886	0.0143993	0.0134817	0.0135747	0.01315	0.0134659	0.0142428	0.0137243	0.0143092	0.0133513	0.0135428	0.0140063	0.014479	0.0132949	0.0135924
63.6	0.0149191	0.0133075	0.0137619	0.0142908	0.0144048	0.0134742	0.0135758	0.0131429	0.0134581	0.014235	0.0137142	0.0143081	0.0133534	0.013546	0.0140022	0.0144833	0.0132888	0.0135939
63.61	0.0149193	0.0133021	0.0137651	0.0142923	0.01441	0.0134665	0.0135771	0.0131369	0.013449	0.0142281	0.0137039	0.0143076	0.0133553	0.0135489	0.0139973	0.0144878	0.0132814	0.0135962
63.62	0.0149202	0.0132956	0.0137682	0.0142935	0.0144152	0.0134591	0.0135794	0.0131323	0.0134402	0.0142225	0.0136949	0.0143073	0.013357	0.0135513	0.0139924	0.0144924	0.0132732	0.0135992
63.63	0.0149208	0.0132893	0.0137714	0.0142943	0.0144205	0.0134537	0.0135832	0.0131294	0.0134339	0.0142189	0.0136889	0.0143063	0.013359	0.0135526	0.0139892	0.0144962	0.0132648	0.0136035
63.64	0.0149208	0.0132851	0.0137738	0.0142966	0.0144269	0.0134496	0.0135883	0.0131274	0.0134304	0.0142168	0.0136857	0.014305	0.0133619	0.0135531	0.013988	0.0144994	0.0132563	0.0136086
63.65	0.0149204	0.0132832	0.0137754	0.0143003	0.0144344	0.0134469	0.0135948	0.0131262	0.0134296	0.0142161	0.0136851	0.0143034	0.0133659	0.013553	0.013989	0.014502	0.013248	0.0136143
63.66	0.0149195	0.0132834	0.0137763	0.0143055	0.0144429	0.0134456	0.0136026	0.0131259	0.0134316	0.0142169	0.0136873	0.0143014	0.0133709	0.0135522	0.0139922	0.0145041	0.0132397	0.0136208
63.67	0.0149181	0.0132859	0.0137764	0.0143121	0.0144526	0.0134456	0.0136118	0.0131265	0.0134364	0.0142191	0.0136922	0.014299	0.0133769	0.0135507	0.0139974	0.0145057	0.0132314	0.013628
63.68	0.0149161	0.0132906	0.0137758	0.0143202	0.0144633	0.013447	0.0136223	0.0131279	0.0134439	0.0142228	0.0136998	0.0142963	0.013384	0.0135485	0.0140047	0.0145067	0.0132233	0.013636
63.69	0.0149137	0.0132974	0.0137745	0.0143298	0.0144751	0.0134498	0.0136341	0.0131302	0.0134542	0.0142279	0.0137102	0.0142933	0.0133921	0.0135456	0.0140142	0.0145072	0.0132151	0.0136446
63.7	0.0149117	0.0133058	0.0137734	0.0143406	0.0144881	0.013453	0.0136474	0.0131343	0.0134668	0.0142353	0.0137226	0.0142904	0.0134005	0.0135424	0.0140243	0.0145076	0.0132077	0.0136542
63.71	0.0149095	0.0133131	0.0137721	0.0143502	0.0144999	0.013456	0.0136597	0.0131386	0.0134792	0.0142427	0.0137348	0.0142878	0.0134073	0.01354	0.0140332	0.014508	0.0132019	0.013664
63.72	0.0149069	0.0133187	0.0137707	0.0143579	0.0145099	0.0134581	0.0136699	0.0131429	0.0134893	0.01425	0.0137444	0.0142858	0.0134113	0.0135385	0.0140394	0.0145082	0.0131984	0.0136737
63.73	0.0149039	0.0133226	0.0137693	0.0143639	0.0145181	0.0134595	0.013678	0.0131471	0.0134973	0.0142571	0.0137516	0.0142846	0.0134124	0.013538	0.0140427	0.0145082	0.013197	0.0136833
63.74	0.0149006	0.0133248	0.0137678	0.0143679	0.0145245	0.0134601	0.0136839	0.0131513	0.0135031	0.014264	0.0137563	0.0142841	0.0134106	0.0135383	0.0140433	0.0145079	0.0131979	0.0136926
63.75	0.0148968	0.0133253	0.0137663	0.0143702	0.0145291	0.0134599	0.0136878	0.0131554	0.0135066	0.0142707	0.0137586	0.0142843	0.013406	0.0135396	0.0140411	0.0145074	0.013201	0.0137018
63.76	0.0148927	0.0133241	0.0137648	0.0143706	0.0145319	0.013459	0.0136895	0.0131595	0.013508	0.0142772	0.0137584	0.0142853	0.0133985	0.0135419	0.014036	0.0145067	0.0132064	0.0137108
63.77	0.0148878	0.0133219	0.0137618	0.0143698	0.0145331	0.0134569	0.0136895	0.0131621	0.0135077	0.0142827	0.0137562	0.0142872	0.0133898	0.0135449	0.014029	0.014506	0.0132126	0.0137201
63.78	0.0148824	0.0133198	0.0137577	0.0143687	0.0145331	0.0134548	0.0136881	0.013163	0.0135067	0.014287	0.0137537	0.0142894	0.0133814	0.0135486	0.0140216	0.014506	0.0132189	0.0137297
63.79	0.014877	0.0133188	0.0137528	0.0143684	0.0145324	0.0134535	0.0136859	0.0131621	0.0135064	0.01429	0.0137525	0.0142911	0.0133748	0.0135527	0.0140157	0.0145073	0.0132244	0.0137394
63.8	0.0148714	0.0133205	0.0137495	0.0143701	0.0145323	0.0134539	0.013684	0.0131613	0.0135069	0.0142936	0.0137531	0.0142923	0.0133717	0.0135559	0.0140122	0.0145096	0.0132281	0.0137483
63.81	0.0148657	0.0133249	0.0137478	0.014374	0.0145327	0.0134558	0.0136825	0.0131607	0.0135081	0.0142979	0.0137556	0.0142932	0.0133719	0.0135581	0.0140113	0.0145128	0.0132303	0.0137566
63.82	0.01486	0.0133318	0.0137475	0.0143799	0.0145336	0.0134592	0.0136812	0.0131603	0.0135101	0.014303	0.0137598	0.0142936	0.0133756	0.0135595	0.0140128	0.0145169	0.0132307	0.013764
63.83	0.0148541	0.0133414	0.0137488	0.0143879	0.0145352	0.0134642	0.0136802	0.0131601	0.0135129	0.0143087	0.0137659	0.0142937	0.0133827	0.0135599	0.0140168	0.0145219	0.0132295	0.0137708
63.84	0.0148475	0.0133528	0.013752	0.0143974	0.0145371	0.0134706	0.0136785	0.01316	0.0135162	0.0143145	0.0137735	0.0142926	0.013392	0.0135594	0.0140227	0.0145273	0.0132271	0.0137758
63.85	0.0148407	0.0133643	0.0137558	0.0144071	0.0145386	0.0134773	0.013676	0.0131602	0.0135198	0.0143203	0.0137822	0.0142912	0.0134024	0.0135585	0.0140293	0.0145319	0.0132238	0.013779
63.86	0.0148341	0.0133748	0.0137591	0.0144161	0.0145387	0.0134831	0.0136725	0.0131608	0.0135231	0.0143257	0.0137919	0.0142899	0.0134127	0.0135576	0.0140356	0.0145345	0.0132198	0.0137801
63.87	0.0148283	0.0133823	0.0137596	0.0144236	0.0145366	0.0134876	0.0136676	0.0131607	0.0135265	0.0143294	0.0138022	0.0142897	0.0134212	0.0135578	0.01404	0.0145353	0.0132158	0.0137804
63.88	0.0148232	0.0133869	0.0137573	0.0144298	0.0145325	0.0134909	0.0136614	0.0131599	0.01353	0.0143315	0.013813	0.0142908	0.0134279	0.0135593	0.0140425	0.0145341	0.0132118	0.0137798
63.89	0.0148189	0.0133887	0.0137522	0.0144346	0.0145262	0.0134928	0.0136538	0.0131583	0.0135334	0.0143318	0.0138245	0.0142929	0.0134328	0.013562	0.0140431	0.0145309	0.0132076	0.0137783
63.9	0.0148152	0.0133876	0.0137443	0.014438	0.0145179	0.0134934	0.0136449	0.013156	0.0135368	0.0143305	0.0138365	0.0142963	0.0134359	0.0135659	0.0140418	0.0145258	0.0132034	0.013776
63.91	0.0148123	0.0133836	0.0137336	0.01444	0.0145074	0.0134928	0.0136347	0.013153	0.0135403	0.0143274	0.013849	0.0143007	0.0134372	0.013571	0.0140386	0.0145188	0.013199	0.0137728
63.92	0.0148104	0.0133774	0.0137215	0.0144406	0.0144961	0.0134911	0.0136241	0.0131495	0.0135433	0.0143234	0.013861	0.0143057	0.013437	0.0135767	0.0140344	0.0145111	0.0131952	0.0137688
63.93	0.01481	0.0133711	0.0137099	0.0144413	0.0144857	0.0134889	0.0136145	0.0131466	0.0135452	0.0143194	0.0138717	0.0143103	0.013436	0.0135819	0.0140309	0.0145037	0.0131923	0.0137648
63.94	0.0148114	0.0133666	0.0137001	0.0144427	0.0144775	0.0134866	0.0136064	0.0131442	0.0135459	0.0143156	0.0138804	0.0143134	0.0134349	0.0135856	0.0140288	0.0144976	0.0131901	0.0137604
63.95	0.0148145	0.0133639	0.0136921	0.014445	0.0144715	0.0134841	0.0135998	0.0131424	0.0135453	0.0143119	0.0138872	0.0143149	0.0134339	0.0135881	0.0140281	0.0144926	0.0131886	0.0137554
63.96	0.0148194	0.013363	0.0136859	0.014448	0.0144677	0.0134815	0.0135948	0.0131412	0.0135436	0.0143085	0.013892	0.014315	0.013433	0.0135892	0.0140288	0.0144888	0.0131878	0.01375
63.97	0.0148261	0.0133639	0.0136815	0.0144518	0.0144661	0.0134787	0.0135913	0.0131406	0.0135406	0.0143053	0.013895	0.0143135	0.013432	0.013589	0.0140308	0.0144861	0.0131876	0.013744
63.98	0.0148345	0.0133666	0.0136789	0.0144564	0.0144667	0.0134757	0.0135893	0.0131406	0.0135364	0.0143023	0.0138959	0.0143105	0.0134312	0.0135875	0.0140343	0.0144846	0.0131881	0.0137376
63.99	0.0148447	0.0133712	0.0136781	0.0144619	0.0144695	0.0134726	0.0135888	0.0131412	0.0135309	0.0142995	0.013895	0.014306	0.0134303	0.0135846	0.0140391	0.0144843	0.0131892	0.0137307
64	0.014855	0.0133752	0.0136773	0.0144668	0.0144724	0.0134702	0.0135881	0.0131421	0.0135257	0.0142978	0.013893	0.0143012	0.0134297	0.0135819	0.0140442	0.0144847	0.0131914	0.0137233
64.01	0.0148633	0.0133763	0.013675	0.0144704	0.0144731	0.0134685	0.0135858	0.0131425	0.0135222	0.0142973	0.0138919	0.014297	0.0134293	0.01358	0.0140491	0.0144841	0.0131933	0.0137168
64.02	0.0148696	0.0133747	0.0136712	0.0144725	0.0144716	0.0134676	0.0135817	0.0131426	0.0135206	0.0142979	0.0138917	0.0142934	0.013429	0.0135788	0.0140537	0.0144824	0.0131948	0.0137111
64.03	0.0148738	0.0133703	0.0136659	0.0144733	0.0144678	0.0134674	0.0135761	0.0131422	0.0135208	0.0142997	0.0138924	0.0142904	0.0134289	0.0135783	0.0140579	0.0144797	0.013196	0.0137063
64.04	0.014876	0.013363	0.0136591	0.0144726	0.0144617	0.0134679	0.0135687	0.0131414	0.0135229	0.0143027	0.0138939	0.0142879	0.013429	0.0135786	0.0140619	0.0144759	0.0131968	0.0137024
64.05	0.0148761	0.0133529	0.0136509	0.0144705	0.0144534	0.0134692	0.0135596	0.0131402	0.0135267	0.0143068	0.0138963	0.014286	0.0134292	0.0135796	0.0140657	0.014471	0.0131973	0.0136993
64.06	0.0148742	0.01334	0.0136411	0.014467	0.0144429	0.0134713	0.0135489	0.0131386	0.0135324	0.014312	0.0138996	0.0142846	0.0134296	0.0135814	0.0140691	0.0144651	0.0131974	0.013697
64.07	0.0148727	0.0133266	0.013632	0.0144633	0.0144323	0.0134733	0.0135392	0.0131366	0.0135389	0.0143168	0.013903	0.0142832	0.0134293	0.013583	0.0140713	0.0144588	0.0131959	0.0136959
64.08	0.014873	0.0133141	0.013625	0.0144598	0.0144229	0.0134749	0.0135315	0.0131346	0.0135436	0.014321	0.0139049	0.0142815	0.0134271	0.0135845	0.0140721	0.014453	0.0131941	0.0136956
64.09	0.014874	0.0133034	0.0136197	0.0144562	0.0144151	0.0134756	0.0135261	0.0131335	0.0135464	0.0143243	0.0139059	0.0142791	0.0134239	0.0135858	0.0140711	0.0144481	0.0131925	0.0136947
64.1	0.0148757	0.0132946	0.013616	0.0144525	0.014409	0.0134753	0.013523	0.0131332	0.0135471	0.0143268	0.013906	0.0142759	0.0134197	0.0135869	0.0140683	0.0144442	0.0131912	0.0136933
64.11	0.0148781	0.0132875	0.0136139	0.0144488	0.0144046	0.0134741	0.0135223	0.0131339	0.0135457	0.0143285	0.0139053	0.0142719	0.0134145	0.0135876	0.0140639	0.0144412	0.01319	0.0136913
64.12	0.0148811	0.0132822	0.0136134	0.014445	0.014402	0.013472	0.0135238	0.0131354	0.0135424	0.0143294	0.0139037	0.0142672	0.0134084	0.0135882	0.0140577	0.0144392	0.0131891	0.0136888
64.13	0.0148848	0.0132787	0.0136145	0.0144411	0.0144011	0.0134689	0.0135277	0.0131378	0.013537	0.0143294	0.0139013	0.0142617	0.0134013	0.0135885	0.0140497	0.0144382	0.0131885	0.0136857
64.14	0.0148869	0.0132758	0.0136164	0.0144365	0.0144006	0.013465	0.0135321	0.0131413	0.0135301	0.0143298	0.0138987	0.0142561	0.0133941	0.0135886	0.0140412	0.0144377	0.0131892	0.0136819
64.15	0.0148868	0.0132729	0.0136186	0.0144311	0.0144004	0.0134608	0.0135372	0.0131458	0.013524	0.0143306	0.0138975	0.0142513	0.0133882	0.0135886	0.0140333	0.0144376	0.0131913	0.0136774
64.16	0.0148844	0.01327	0.0136211	0.014425	0.0144005	0.0134566	0.0135429	0.0131513	0.0135187	0.014332	0.0138977	0.0142472	0.0133834	0.0135886	0.0140259	0.0144381	0.0131947	0.0136723
64.17	0.014881	0.013267	0.0136242	0.0144189	0.0144006	0.0134525	0.0135488	0.0131564	0.0135143	0.0143339	0.013898	0.0142445	0.0133788	0.0135879	0.0140198	0.0144376	0.013199	0.0136671
64.18	0.0148765	0.0132639	0.0136277	0.0144129	0.0144008	0.0134486	0.0135548	0.0131612	0.0135107	0.0143364	0.0138983	0.0142432	0.0133746	0.0135866	0.0140149	0.0144364	0.0132041	0.0136617
64.19	0.0148708	0.0132607	0.0136318	0.0144068	0.0144011	0.013445	0.0135611	0.0131657	0.013508	0.0143394	0.0138986	0.0142433	0.0133705	0.0135847	0.0140113	0.0144343	0.0132102	0.0136562
64.2	0.0148641	0.0132574	0.0136364	0.0144008	0.0144014	0.0134416	0.0135675	0.0131698	0.0135062	0.0143428	0.0138989	0.0142448	0.0133667	0.0135821	0.0140089	0.0144314	0.0132171	0.0136505
64.21	0.0148562	0.013254	0.0136415	0.0143949	0.0144018	0.0134384	0.0135742	0.0131735	0.0135053	0.0143469	0.0138992	0.0142477	0.0133632	0.0135789	0.0140078	0.0144277	0.0132249	0.0136447
64.22	0.0148492	0.0132513	0.0136477	0.0143893	0.0144027	0.0134352	0.0135813	0.013177	0.0135046	0.0143514	0.0138988	0.0142524	0.0133593	0.0135764	0.0140078	0.0144243	0.0132332	0.0136392
64.23	0.0148428	0.0132493	0.0136546	0.0143841	0.0144037	0.0134314	0.0135879	0.0131806	0.0135031	0.0143576	0.013897	0.0142584	0.0133553	0.0135746	0.0140083	0.0144212	0.0132415	0.0136344
64.24	0.0148381	0.0132469	0.0136629	0.0143793	0.014404	0.0134279	0.0135936	0.0131847	0.0135017	0.0143646	0.0138951	0.0142658	0.0133519	0.013575	0.0140087	0.0144206	0.0132507	0.0136315
64.25	0.0148351	0.0132442	0.0136726	0.0143747	0.0144037	0.0134245	0.0135982	0.0131894	0.0135006	0.0143723	0.0138933	0.0142747	0.0133491	0.0135778	0.0140088	0.0144225	0.0132608	0.0136304
64.26	0.0148337	0.013241	0.0136837	0.0143703	0.0144027	0.0134213	0.0136018	0.0131947	0.0134996	0.0143809	0.0138914	0.0142849	0.0133471	0.0135829	0.0140087	0.0144269	0.0132717	0.0136311
64.27	0.014834	0.0132375	0.0136963	0.0143663	0.014401	0.0134183	0.0136045	0.0132005	0.0134989	0.0143904	0.0138895	0.0142965	0.0133457	0.0135904	0.0140084	0.0144338	0.0132836	0.0136337
64.28	0.0148359	0.0132336	0.0137103	0.0143625	0.0143987	0.0134155	0.0136061	0.0132069	0.0134984	0.0144006	0.0138875	0.0143096	0.013345	0.0136001	0.0140079	0.0144432	0.0132963	0.0136382
64.29	0.0148378	0.0132291	0.013724	0.0143593	0.0143954	0.013413	0.013606	0.0132142	0.013499	0.0144126	0.0138875	0.0143229	0.0133462	0.0136102	0.0140075	0.0144537	0.0133093	0.0136451
64.3	0.0148406	0.013224	0.0137373	0.0143565	0.0143911	0.0134117	0.0136049	0.0132219	0.013501	0.014425	0.0138895	0.014336	0.0133482	0.0136202	0.0140069	0.0144646	0.0133222	0.0136539
64.31	0.0148437	0.0132193	0.0137491	0.0143535	0.0143866	0.0134115	0.0136039	0.0132305	0.0135034	0.0144376	0.013893	0.0143471	0.0133493	0.013628	0.0140062	0.0144736	0.0133342	0.0136628
64.32	0.0148471	0.0132149	0.0137593	0.0143501	0.0143818	0.0134123	0.013603	0.01324	0.0135059	0.0144505	0.0138978	0.0143563	0.0133494	0.0136336	0.0140057	0.0144807	0.0133451	0.0136717
64.33	0.0148508	0.0132109	0.0137681	0.0143463	0.0143767	0.0134143	0.0136022	0.0132503	0.0135088	0.0144635	0.0139041	0.0143635	0.0133485	0.0136369	0.0140052	0.014486	0.0133551	0.0136805
64.34	0.0148548	0.0132072	0.0137754	0.0143423	0.0143713	0.0134174	0.0136016	0.0132615	0.0135119	0.0144767	0.0139117	0.0143688	0.0133466	0.0136381	0.0140047	0.0144894	0.013364	0.0136894
64.35	0.0148591	0.0132038	0.0137812	0.014338	0.0143656	0.0134216	0.013601	0.0132735	0.0135152	0.01449	0.0139208	0.0143722	0.0133438	0.013637	0.0140043	0.0144909	0.0133719	0.0136983
64.36	0.014864	0.0132009	0.0137865	0.0143331	0.0143598	0.0134269	0.0136011	0.0132863	0.0135187	0.0145032	0.0139302	0.0143738	0.0133391	0.0136346	0.0140033	0.0144911	0.0133796	0.0137066
64.37	0.0148686	0.0131994	0.0137909	0.0143285	0.0143541	0.0134323	0.0136009	0.0132986	0.0135221	0.0145155	0.0139392	0.014374	0.013334	0.0136316	0.0140025	0.0144906	0.0133877	0.0137135
64.38	0.0148721	0.0132	0.0137946	0.0143252	0.0143486	0.0134369	0.0135997	0.0133091	0.0135253	0.0145261	0.0139472	0.0143734	0.0133295	0.0136291	0.0140028	0.0144902	0.0133963	0.0137184
64.39	0.0148757	0.0132028	0.0137967	0.0143242	0.0143441	0.0134408	0.0135983	0.0133171	0.0135298	0.0145344	0.0139539	0.0143739	0.0133255	0.0136284	0.0140028	0.0144901	0.0134058	0.0137227
64.4	0.0148795	0.0132078	0.0137972	0.0143255	0.0143406	0.013444	0.0135967	0.0133227	0.0135356	0.0145404	0.0139594	0.0143754	0.013322	0.0136295	0.0140026	0.0144903	0.0134162	0.0137264
64.41	0.0148835	0.0132151	0.0137961	0.014329	0.0143381	0.0134464	0.0135948	0.0133258	0.0135426	0.0145441	0.0139636	0.0143781	0.0133188	0.0136324	0.0140021	0.0144909	0.0134275	0.0137294
64.42	0.0148877	0.0132246	0.0137934	0.0143348	0.0143365	0.013448	0.0135927	0.0133264	0.0135508	0.0145455	0.0139667	0.0143818	0.0133162	0.013637	0.0140014	0.0144917	0.0134397	0.0137318
64.43	0.0148923	0.0132356	0.013789	0.0143424	0.0143355	0.0134485	0.0135897	0.0133241	0.0135587	0.014544	0.013967	0.0143868	0.0133138	0.0136435	0.0139999	0.0144929	0.0134524	0.0137334
64.44	0.0148974	0.013246	0.0137838	0.0143502	0.0143341	0.0134481	0.0135857	0.0133198	0.0135658	0.0145403	0.0139651	0.0143929	0.0133108	0.0136514	0.0139973	0.0144942	0.0134651	0.0137347
64.45	0.0149033	0.0132538	0.0137783	0.0143561	0.0143315	0.0134475	0.013581	0.0133143	0.0135718	0.0145347	0.0139612	0.0143998	0.0133063	0.0136602	0.0139932	0.0144954	0.0134776	0.013736
64.46	0.0149087	0.0132585	0.013774	0.0143588	0.0143265	0.013447	0.0135745	0.0133085	0.0135756	0.0145278	0.0139567	0.0144058	0.0133014	0.0136693	0.0139889	0.0144977	0.0134901	0.0137368
64.47	0.0149137	0.01326	0.0137708	0.0143581	0.0143193	0.0134465	0.0135663	0.0133022	0.0135772	0.0145194	0.0139514	0.0144109	0.0132959	0.0136788	0.0139843	0.014501	0.0135025	0.013737
64.48	0.0149182	0.0132583	0.0137687	0.014354	0.0143098	0.0134461	0.0135565	0.0132955	0.0135767	0.0145097	0.0139455	0.0144153	0.01329	0.0136884	0.0139794	0.0145054	0.013515	0.0137367
64.49	0.0149223	0.0132533	0.0137677	0.0143467	0.014298	0.0134457	0.013545	0.0132883	0.013574	0.0144986	0.0139389	0.0144188	0.0132835	0.0136984	0.0139743	0.0145109	0.0135274	0.0137357
64.5	0.0149259	0.0132452	0.0137677	0.014336	0.014284	0.0134454	0.0135317	0.0132808	0.0135691	0.0144861	0.0139315	0.0144215	0.0132765	0.0137087	0.0139689	0.0145175	0.0135398	0.0137342
64.51	0.0149293	0.0132359	0.0137696	0.0143238	0.0142694	0.0134453	0.0135181	0.0132741	0.0135624	0.0144739	0.0139239	0.0144237	0.01327	0.0137184	0.0139636	0.0145248	0.0135519	0.0137322
64.52	0.0149328	0.0132278	0.0137737	0.0143126	0.0142566	0.0134461	0.0135065	0.01327	0.0135564	0.014464	0.0139185	0.0144255	0.013266	0.0137266	0.0139604	0.0145329	0.0135627	0.0137302
64.53	0.0149365	0.0132211	0.0137801	0.0143024	0.0142456	0.0134477	0.0134969	0.0132684	0.0135511	0.0144564	0.0139154	0.0144268	0.0132646	0.0137333	0.0139592	0.0145418	0.0135722	0.0137283
64.54	0.0149408	0.0132163	0.0137878	0.0142946	0.014237	0.0134504	0.0134911	0.0132695	0.0135481	0.0144512	0.0139134	0.0144274	0.0132652	0.0137381	0.0139595	0.0145492	0.0135792	0.0137253
64.55	0.0149458	0.0132133	0.0137969	0.0142891	0.014231	0.0134543	0.0134891	0.0132735	0.0135475	0.0144485	0.0139126	0.0144273	0.0132679	0.0137411	0.0139614	0.0145551	0.0135838	0.0137213
64.56	0.0149513	0.0132122	0.0138074	0.0142861	0.0142274	0.0134593	0.0134909	0.0132802	0.0135491	0.0144482	0.013913	0.0144264	0.0132727	0.0137422	0.0139648	0.0145596	0.0135859	0.0137162
64.57	0.0149574	0.013213	0.0138193	0.0142854	0.0142264	0.0134654	0.0134965	0.0132896	0.0135531	0.0144503	0.0139147	0.0144248	0.0132795	0.0137414	0.0139698	0.0145626	0.0135855	0.0137102
64.58	0.0149642	0.0132157	0.0138324	0.014287	0.0142278	0.0134726	0.0135058	0.0133018	0.0135594	0.0144548	0.0139175	0.0144224	0.0132884	0.0137388	0.0139763	0.0145641	0.0135826	0.0137031
64.59	0.0149712	0.0132191	0.0138466	0.01429	0.0142313	0.01348	0.0135185	0.0133171	0.0135669	0.0144619	0.0139199	0.0144201	0.0132978	0.0137346	0.0139826	0.0145636	0.0135781	0.0136951
64.6	0.0149785	0.0132219	0.0138596	0.014293	0.0142355	0.0134868	0.0135334	0.0133332	0.0135753	0.0144696	0.0139213	0.0144176	0.0133062	0.01373	0.0139876	0.0145614	0.0135728	0.013687
64.61	0.0149861	0.0132229	0.0138703	0.0142947	0.0142392	0.013491	0.0135473	0.0133462	0.0135824	0.0144758	0.0139214	0.0144165	0.0133113	0.0137258	0.0139902	0.0145595	0.0135683	0.0136809
64.62	0.0149941	0.0132222	0.0138788	0.0142949	0.0142424	0.0134926	0.01356	0.0133562	0.0135881	0.0144806	0.0139203	0.0144169	0.013313	0.0137221	0.0139903	0.014558	0.0135644	0.0136768
64.63	0.0150024	0.0132198	0.0138851	0.0142938	0.0142452	0.0134916	0.0135717	0.0133631	0.0135925	0.014484	0.0139178	0.0144186	0.0133115	0.0137187	0.013988	0.0145568	0.0135612	0.0136747
64.64	0.015011	0.0132156	0.0138892	0.0142913	0.0142474	0.0134879	0.0135822	0.0133669	0.0135955	0.0144859	0.0139141	0.0144216	0.0133066	0.0137157	0.0139831	0.0145561	0.0135588	0.0136745
64.65	0.0150199	0.0132096	0.0138911	0.0142874	0.0142491	0.0134816	0.0135917	0.0133676	0.0135972	0.0144864	0.013909	0.0144261	0.0132985	0.0137131	0.0139759	0.0145556	0.013557	0.0136764
64.66	0.0150288	0.0132034	0.0138921	0.0142832	0.0142513	0.0134739	0.0136004	0.0133651	0.0135979	0.0144856	0.0139029	0.0144313	0.0132882	0.0137105	0.0139672	0.0145566	0.0135556	0.0136803
64.67	0.015037	0.0131986	0.0138943	0.0142793	0.0142545	0.013465	0.0136084	0.0133605	0.0135974	0.0144849	0.0138961	0.0144363	0.0132774	0.0137066	0.0139588	0.0145592	0.0135542	0.0136853
64.68	0.015044	0.0131969	0.0139001	0.0142764	0.0142596	0.0134555	0.0136161	0.013355	0.0135955	0.0144859	0.013889	0.0144401	0.013268	0.0137002	0.0139521	0.0145633	0.0135521	0.01369
64.69	0.0150504	0.0131977	0.0139079	0.0142745	0.0142665	0.0134467	0.0136246	0.0133504	0.0135933	0.0144875	0.0138813	0.014442	0.013261	0.0136928	0.0139477	0.0145675	0.0135497	0.0136956
64.7	0.0150563	0.013201	0.0139179	0.0142738	0.014275	0.0134387	0.013634	0.0133466	0.0135906	0.0144898	0.0138729	0.0144418	0.0132564	0.0136842	0.0139456	0.0145721	0.0135472	0.0137018
64.71	0.0150616	0.0132069	0.01393	0.0142741	0.0142852	0.0134314	0.0136441	0.0133438	0.0135875	0.0144929	0.0138638	0.0144398	0.0132542	0.0136746	0.0139457	0.0145768	0.0135444	0.0137088
64.72	0.0150662	0.0132153	0.0139442	0.0142756	0.0142971	0.0134248	0.0136551	0.0133418	0.013584	0.0144966	0.0138541	0.0144357	0.0132545	0.0136639	0.0139481	0.0145818	0.0135414	0.0137166
64.73	0.0150701	0.0132255	0.013959	0.0142782	0.0143095	0.0134188	0.013666	0.0133405	0.0135807	0.0145003	0.0138448	0.0144304	0.0132568	0.0136527	0.0139518	0.0145857	0.0135376	0.0137249
64.74	0.015073	0.0132358	0.0139732	0.0142812	0.014321	0.0134132	0.0136762	0.0133397	0.0135776	0.0145038	0.0138366	0.0144249	0.0132602	0.0136419	0.0139563	0.0145878	0.0135334	0.0137343
64.75	0.0150748	0.0132442	0.0139853	0.0142837	0.0143304	0.0134076	0.0136854	0.0133394	0.0135751	0.0145068	0.0138301	0.0144204	0.0132639	0.0136323	0.0139609	0.0145874	0.013529	0.0137452
64.76	0.0150737	0.0132503	0.0139959	0.0142843	0.0143373	0.0134018	0.0136928	0.0133391	0.0135725	0.01451	0.013826	0.0144162	0.0132677	0.0136229	0.013965	0.0145852	0.0135239	0.0137563
64.77	0.0150699	0.0132542	0.0140049	0.0142831	0.0143417	0.0133958	0.0136983	0.0133389	0.0135699	0.0145135	0.0138244	0.0144123	0.0132716	0.0136136	0.0139688	0.0145811	0.0135179	0.0137678
64.78	0.0150633	0.0132558	0.0140125	0.01428	0.0143436	0.0133895	0.013702	0.0133386	0.0135673	0.0145173	0.0138252	0.0144086	0.0132757	0.0136047	0.0139722	0.0145753	0.0135112	0.0137795
64.79	0.0150539	0.0132551	0.0140185	0.014275	0.0143429	0.013383	0.0137038	0.0133384	0.0135647	0.0145213	0.0138284	0.0144051	0.01328	0.0135959	0.0139752	0.0145677	0.0135036	0.0137915
64.8	0.0150417	0.0132522	0.0140231	0.0142682	0.0143397	0.0133762	0.0137038	0.0133382	0.013562	0.0145256	0.013834	0.014402	0.0132844	0.0135874	0.0139778	0.0145584	0.0134951	0.0138038
64.81	0.0150289	0.0132493	0.0140276	0.0142604	0.0143364	0.0133692	0.0137034	0.0133387	0.0135576	0.0145301	0.0138402	0.0143983	0.013289	0.0135785	0.0139807	0.014549	0.0134873	0.0138151
64.82	0.015016	0.0132478	0.0140322	0.0142525	0.0143341	0.0133621	0.0137031	0.0133401	0.0135518	0.0145342	0.0138462	0.0143937	0.0132943	0.0135691	0.0139835	0.0145406	0.0134804	0.0138245
64.83	0.0150031	0.0132478	0.014037	0.0142443	0.0143327	0.013355	0.0137029	0.0133423	0.0135444	0.014538	0.013852	0.0143883	0.0133003	0.0135594	0.0139862	0.0145332	0.0134744	0.0138321
64.84	0.0149911	0.0132492	0.0140418	0.0142369	0.0143322	0.0133481	0.0137035	0.0133454	0.0135364	0.0145415	0.0138574	0.0143832	0.0133071	0.0135505	0.0139894	0.0145277	0.0134705	0.0138382
64.85	0.0149802	0.0132521	0.0140467	0.01423	0.0143327	0.0133414	0.0137049	0.0133494	0.0135278	0.0145446	0.0138626	0.0143785	0.0133147	0.0135426	0.0139932	0.0145242	0.0134688	0.0138428
64.86	0.0149704	0.0132565	0.0140518	0.0142238	0.014334	0.013335	0.0137071	0.0133543	0.0135186	0.0145473	0.0138674	0.0143742	0.0133231	0.0135356	0.0139975	0.0145228	0.0134692	0.013846
64.87	0.0149616	0.0132624	0.0140569	0.0142182	0.0143362	0.0133288	0.01371	0.0133601	0.0135087	0.0145498	0.0138718	0.0143702	0.0133324	0.0135295	0.0140023	0.0145233	0.0134718	0.0138477
64.88	0.0149525	0.0132684	0.0140606	0.0142127	0.0143381	0.0133232	0.0137129	0.0133663	0.0135008	0.014552	0.0138775	0.0143667	0.0133438	0.0135243	0.014008	0.014525	0.0134754	0.0138483
64.89	0.0149442	0.0132734	0.0140635	0.0142077	0.0143392	0.0133188	0.0137152	0.0133722	0.0134951	0.0145542	0.0138839	0.0143643	0.0133563	0.0135202	0.0140148	0.0145274	0.0134794	0.0138491
64.9	0.0149378	0.0132768	0.014066	0.0142035	0.0143388	0.013316	0.0137167	0.0133768	0.0134919	0.0145566	0.0138901	0.0143634	0.013369	0.0135173	0.014023	0.0145299	0.0134831	0.0138514
64.91	0.0149334	0.0132799	0.0140684	0.0142004	0.014338	0.0133144	0.0137171	0.0133795	0.0134903	0.0145589	0.0138959	0.0143635	0.0133813	0.0135142	0.0140321	0.0145314	0.0134855	0.0138548
64.92	0.0149309	0.0132827	0.0140706	0.0141986	0.014337	0.0133139	0.0137164	0.0133804	0.0134905	0.0145611	0.0139013	0.0143646	0.0133933	0.013511	0.0140423	0.0145317	0.0134866	0.0138593
64.93	0.0149303	0.0132851	0.0140728	0.014198	0.0143356	0.0133145	0.0137146	0.0133794	0.0134923	0.014563	0.0139061	0.0143665	0.0134048	0.0135076	0.0140534	0.0145308	0.0134865	0.0138648
64.94	0.0149317	0.0132873	0.0140748	0.0141986	0.0143338	0.0133162	0.0137118	0.0133765	0.0134959	0.0145649	0.0139105	0.0143694	0.0134159	0.0135041	0.0140656	0.0145288	0.013485	0.0138713
64.95	0.0149355	0.0132897	0.0140772	0.0142003	0.014332	0.0133183	0.0137077	0.0133718	0.0134988	0.0145664	0.0139128	0.0143726	0.0134254	0.0135003	0.0140776	0.0145259	0.0134824	0.0138787
64.96	0.0149419	0.0132922	0.0140799	0.0142032	0.0143301	0.0133208	0.0137025	0.0133655	0.0135012	0.0145675	0.0139128	0.0143759	0.0134334	0.0134962	0.0140894	0.0145219	0.0134785	0.013887
64.97	0.0149496	0.0132951	0.0140827	0.0142065	0.0143283	0.0133233	0.0136965	0.0133587	0.0135029	0.0145683	0.0139122	0.0143787	0.0134406	0.0134924	0.0141004	0.0145182	0.0134739	0.0138957
64.98	0.0149577	0.0132985	0.0140855	0.0142094	0.0143268	0.0133254	0.0136902	0.0133529	0.0135038	0.0145687	0.0139122	0.0143803	0.0134481	0.0134895	0.0141099	0.014516	0.013469	0.0139044
64.99	0.0149666	0.0133009	0.0140873	0.0142112	0.0143242	0.0133276	0.013684	0.0133488	0.0135049	0.0145681	0.0139126	0.0143805	0.0134556	0.0134883	0.0141178	0.0145154	0.0134648	0.0139129
65	0.0149764	0.0133025	0.0140883	0.0142119	0.0143206	0.0133298	0.0136778	0.0133465	0.0135063	0.0145664	0.0139133	0.0143794	0.013463	0.013489	0.014124	0.0145163	0.0134615	0.0139213
65.01	0.0149872	0.0133031	0.0140884	0.0142113	0.014316	0.0133319	0.0136717	0.0133459	0.013508	0.0145638	0.0139144	0.0143769	0.0134704	0.0134915	0.0141286	0.0145188	0.0134588	0.0139297
65.02	0.0149988	0.0133028	0.0140875	0.0142096	0.0143103	0.0133341	0.0136656	0.0133471	0.0135099	0.01456	0.0139157	0.014373	0.0134777	0.0134958	0.0141316	0.0145228	0.013457	0.0139379
65.03	0.0150114	0.0133016	0.0140863	0.0142067	0.0143039	0.0133369	0.0136605	0.0133496	0.0135131	0.0145543	0.013918	0.0143682	0.0134849	0.0135021	0.0141334	0.0145284	0.0134563	0.0139457
65.04	0.0150239	0.0133007	0.0140838	0.0142027	0.0142976	0.0133395	0.0136571	0.0133529	0.0135166	0.0145474	0.0139197	0.0143624	0.013491	0.0135086	0.0141349	0.0145334	0.0134559	0.0139519
65.05	0.0150356	0.013301	0.0140793	0.0141979	0.0142921	0.0133412	0.0136556	0.0133568	0.0135195	0.0145399	0.0139198	0.0143555	0.0134952	0.0135137	0.0141369	0.0145356	0.0134551	0.0139553
65.06	0.0150453	0.0133028	0.0140741	0.0141929	0.0142879	0.0133411	0.013655	0.0133601	0.0135213	0.0145332	0.0139196	0.0143481	0.0134979	0.0135166	0.0141384	0.0145353	0.0134529	0.0139566
65.07	0.0150529	0.0133063	0.0140681	0.0141877	0.0142849	0.0133391	0.0136551	0.0133629	0.0135221	0.0145272	0.0139192	0.0143402	0.0134991	0.0135172	0.0141395	0.0145327	0.0134494	0.0139558
65.08	0.0150586	0.0133114	0.0140613	0.0141824	0.0142831	0.0133353	0.0136559	0.0133652	0.0135219	0.014522	0.0139187	0.0143318	0.013499	0.0135157	0.0141403	0.0145277	0.0134445	0.0139529
65.09	0.0150624	0.013318	0.0140538	0.0141769	0.0142825	0.0133296	0.0136576	0.0133669	0.0135207	0.0145175	0.013918	0.0143229	0.0134973	0.0135118	0.0141406	0.0145203	0.0134383	0.0139479
65.1	0.0150641	0.0133263	0.0140454	0.0141713	0.0142832	0.013322	0.01366	0.0133681	0.0135185	0.0145139	0.013917	0.0143134	0.0134943	0.0135058	0.0141404	0.0145106	0.0134307	0.0139408
65.11	0.0150644	0.0133352	0.0140373	0.0141662	0.0142845	0.0133126	0.0136621	0.0133684	0.0135165	0.0145112	0.0139166	0.0143052	0.0134916	0.0134996	0.0141396	0.0145006	0.0134228	0.0139336
65.12	0.0150649	0.0133438	0.0140302	0.014162	0.0142859	0.0133022	0.0136638	0.0133669	0.0135162	0.0145087	0.0139175	0.0142992	0.01349	0.0134949	0.0141371	0.0144921	0.0134153	0.0139281
65.13	0.0150654	0.0133521	0.0140239	0.0141588	0.0142876	0.0132908	0.0136648	0.0133638	0.0135177	0.0145062	0.0139197	0.0142956	0.0134895	0.0134917	0.0141329	0.014485	0.0134082	0.0139241
65.14	0.0150663	0.0133596	0.0140185	0.0141565	0.0142895	0.0132803	0.013666	0.0133602	0.01352	0.014503	0.013922	0.0142936	0.0134905	0.0134899	0.0141281	0.014479	0.013401	0.0139208
65.15	0.0150675	0.0133664	0.0140139	0.0141552	0.0142916	0.0132708	0.0136672	0.013356	0.0135231	0.0144989	0.0139243	0.0142935	0.013493	0.0134896	0.0141225	0.0144743	0.0133936	0.013918
65.16	0.0150689	0.0133725	0.0140101	0.0141548	0.014294	0.0132623	0.0136685	0.0133512	0.013527	0.014494	0.0139265	0.0142951	0.0134968	0.0134908	0.0141162	0.0144708	0.013386	0.0139158
65.17	0.0150708	0.0133778	0.0140072	0.0141554	0.0142966	0.0132548	0.0136698	0.013346	0.0135318	0.0144883	0.0139288	0.0142984	0.0135021	0.0134936	0.0141092	0.0144685	0.0133783	0.0139141
65.18	0.0150738	0.0133816	0.0140053	0.014156	0.0142993	0.0132491	0.013672	0.0133414	0.0135376	0.0144825	0.0139318	0.0143029	0.0135076	0.0134969	0.0141006	0.0144666	0.01337	0.0139137
65.19	0.0150766	0.0133837	0.014005	0.0141556	0.0143014	0.0132454	0.0136743	0.0133382	0.0135428	0.0144773	0.0139357	0.0143069	0.0135135	0.0134994	0.0140917	0.0144649	0.013361	0.0139132
65.2	0.015078	0.0133841	0.0140072	0.0141533	0.0143021	0.0132434	0.0136759	0.0133373	0.0135461	0.0144733	0.0139406	0.0143082	0.0135202	0.0134999	0.014084	0.0144634	0.0133509	0.0139112
65.21	0.0150779	0.0133832	0.0140104	0.0141496	0.0143024	0.0132419	0.0136773	0.0133381	0.0135484	0.0144706	0.0139467	0.0143074	0.0135269	0.0134987	0.0140773	0.014462	0.0133409	0.0139089
65.22	0.0150765	0.0133809	0.0140145	0.0141443	0.0143023	0.0132409	0.0136785	0.0133408	0.0135496	0.0144693	0.0139541	0.0143044	0.0135337	0.0134957	0.0140718	0.0144606	0.0133309	0.0139063
65.23	0.0150737	0.0133773	0.0140196	0.0141375	0.0143018	0.0132404	0.0136796	0.0133454	0.0135497	0.0144694	0.0139627	0.0142992	0.0135406	0.0134909	0.0140674	0.0144594	0.013321	0.0139033
65.24	0.0150696	0.0133724	0.0140257	0.0141292	0.0143008	0.0132404	0.0136805	0.0133517	0.0135486	0.0144709	0.0139726	0.0142919	0.0135476	0.0134845	0.0140641	0.0144583	0.0133113	0.0139001
65.25	0.0150639	0.0133682	0.014032	0.0141212	0.0143004	0.0132403	0.0136812	0.0133591	0.0135469	0.0144732	0.0139834	0.0142826	0.0135555	0.0134767	0.0140623	0.0144575	0.0133019	0.0138961
65.26	0.0150578	0.0133653	0.0140372	0.0141151	0.0143014	0.0132399	0.0136825	0.0133666	0.0135455	0.014476	0.0139938	0.014273	0.0135634	0.0134683	0.0140607	0.0144558	0.0132927	0.013892
65.27	0.0150526	0.0133644	0.0140402	0.0141125	0.0143049	0.0132389	0.0136854	0.0133738	0.0135455	0.0144788	0.0140027	0.0142647	0.0135703	0.01346	0.0140582	0.0144521	0.0132836	0.0138885
65.28	0.0150482	0.0133654	0.0140408	0.0141134	0.0143109	0.0132371	0.0136897	0.0133805	0.013547	0.0144817	0.0140099	0.0142577	0.0135763	0.0134518	0.0140548	0.0144463	0.0132744	0.0138856
65.29	0.0150447	0.0133682	0.0140418	0.0141172	0.014318	0.0132353	0.0136948	0.0133861	0.0135489	0.0144848	0.0140154	0.0142517	0.0135814	0.0134438	0.0140514	0.0144388	0.0132648	0.0138824
65.3	0.015042	0.0133729	0.0140433	0.0141241	0.0143263	0.0132335	0.0137007	0.0133904	0.0135512	0.0144878	0.0140192	0.0142466	0.0135855	0.0134362	0.0140481	0.0144294	0.0132547	0.0138787
65.31	0.0150401	0.0133794	0.014045	0.0141339	0.0143358	0.0132316	0.0137072	0.0133936	0.013554	0.014491	0.0140212	0.0142426	0.0135886	0.0134289	0.0140449	0.0144182	0.0132443	0.0138745
65.32	0.015039	0.0133859	0.0140465	0.0141449	0.0143447	0.0132296	0.0137133	0.0133942	0.0135569	0.0144925	0.0140211	0.0142391	0.0135897	0.0134227	0.0140414	0.0144054	0.0132337	0.0138699
65.33	0.0150385	0.0133923	0.0140477	0.014157	0.014353	0.0132274	0.0137187	0.0133923	0.0135597	0.0144925	0.0140188	0.0142361	0.013589	0.0134177	0.0140376	0.0143912	0.0132231	0.0138648
65.34	0.0150382	0.013398	0.0140495	0.0141688	0.0143601	0.0132249	0.0137219	0.0133876	0.0135609	0.0144907	0.0140154	0.014234	0.0135867	0.0134141	0.014034	0.0143776	0.0132136	0.0138603
65.35	0.0150378	0.0134026	0.0140529	0.014179	0.0143652	0.0132216	0.0137209	0.01338	0.0135589	0.0144871	0.014012	0.0142329	0.0135836	0.0134123	0.0140312	0.0143668	0.0132064	0.0138574
65.36	0.0150375	0.0134066	0.0140555	0.014187	0.0143692	0.0132163	0.0137167	0.0133702	0.0135546	0.0144826	0.014009	0.0142332	0.0135797	0.0134112	0.0140274	0.0143586	0.0132014	0.0138574
65.37	0.0150375	0.0134101	0.0140574	0.0141926	0.0143719	0.0132091	0.0137092	0.0133582	0.0135482	0.014477	0.0140066	0.0142348	0.0135752	0.013411	0.0140228	0.0143527	0.0131987	0.0138601
65.38	0.0150378	0.0134129	0.0140586	0.0141958	0.0143734	0.0131999	0.0136984	0.0133442	0.0135396	0.0144705	0.0140048	0.0142377	0.0135701	0.0134115	0.0140173	0.0143493	0.0131982	0.0138656
65.39	0.0150382	0.0134151	0.014059	0.0141968	0.0143736	0.0131888	0.0136844	0.013328	0.0135288	0.014463	0.0140034	0.014242	0.0135643	0.0134128	0.0140109	0.0143484	0.0132	0.0138739
65.4	0.0150388	0.0134167	0.0140586	0.0141954	0.0143727	0.0131757	0.013667	0.0133097	0.0135159	0.0144546	0.0140027	0.0142475	0.0135578	0.0134149	0.0140036	0.0143499	0.0132039	0.0138851
65.41	0.0150397	0.0134189	0.0140585	0.0141932	0.0143717	0.0131627	0.0136497	0.0132932	0.013503	0.0144471	0.0140028	0.014253	0.0135529	0.013417	0.0139966	0.0143517	0.0132087	0.013897
65.42	0.0150406	0.0134211	0.0140573	0.0141903	0.0143708	0.0131514	0.0136344	0.0132805	0.0134925	0.0144406	0.0140036	0.0142567	0.0135503	0.01342	0.0139902	0.0143524	0.0132135	0.0139085
65.43	0.0150417	0.0134235	0.0140551	0.0141866	0.01437	0.0131417	0.0136213	0.0132716	0.0134842	0.0144349	0.0140052	0.0142587	0.0135501	0.0134237	0.0139842	0.0143517	0.0132184	0.0139197
65.44	0.0150421	0.013425	0.014052	0.0141825	0.014368	0.0131354	0.01361	0.0132662	0.0134776	0.0144284	0.0140061	0.0142589	0.0135529	0.0134291	0.0139806	0.0143498	0.0132236	0.0139296
65.45	0.0150417	0.0134257	0.0140481	0.0141779	0.0143648	0.0131325	0.0136004	0.0132643	0.0134726	0.0144212	0.0140063	0.0142572	0.0135588	0.0134361	0.0139793	0.0143467	0.0132292	0.0139383
65.46	0.0150406	0.0134255	0.0140435	0.0141728	0.0143605	0.0131329	0.0135926	0.0132659	0.0134693	0.0144133	0.0140057	0.0142538	0.0135677	0.0134449	0.0139804	0.0143422	0.0132352	0.0139458
65.47	0.0150388	0.0134245	0.014038	0.0141672	0.014355	0.0131368	0.0135867	0.0132711	0.0134676	0.0144046	0.0140044	0.0142487	0.0135797	0.0134554	0.0139839	0.0143365	0.0132415	0.0139521
65.48	0.0150367	0.0134209	0.0140294	0.0141605	0.0143477	0.0131435	0.0135822	0.0132787	0.0134677	0.0143937	0.014002	0.0142426	0.0135929	0.0134689	0.0139883	0.0143295	0.0132486	0.0139583
65.49	0.0150339	0.0134153	0.0140192	0.0141526	0.0143386	0.0131519	0.0135781	0.0132869	0.0134687	0.0143816	0.0139988	0.0142365	0.0136065	0.0134838	0.0139929	0.0143225	0.0132562	0.0139635
65.5	0.0150298	0.0134084	0.0140088	0.0141432	0.014328	0.0131604	0.0135733	0.0132937	0.0134696	0.014369	0.0139953	0.0142312	0.0136191	0.0134988	0.0139973	0.0143168	0.0132639	0.0139669
65.51	0.0150243	0.0134008	0.0139988	0.0141327	0.0143176	0.0131677	0.0135678	0.0132989	0.0134705	0.0143577	0.0139928	0.0142265	0.0136296	0.0135123	0.0140003	0.0143124	0.0132711	0.0139676
65.52	0.0150174	0.0133925	0.0139893	0.0141212	0.0143074	0.0131739	0.0135618	0.0133025	0.0134713	0.0143478	0.0139913	0.0142225	0.0136379	0.0135244	0.0140017	0.0143092	0.013278	0.0139656
65.53	0.0150091	0.0133836	0.0139802	0.0141086	0.0142975	0.013179	0.0135552	0.0133043	0.013472	0.0143393	0.0139909	0.0142192	0.0136439	0.013535	0.0140016	0.0143073	0.0132845	0.013961
65.54	0.0149995	0.0133741	0.0139717	0.0140949	0.0142877	0.013183	0.013548	0.0133046	0.0134726	0.0143321	0.0139914	0.0142165	0.0136477	0.0135442	0.014	0.0143066	0.0132906	0.0139537
65.55	0.0149887	0.0133658	0.0139649	0.014081	0.0142795	0.0131861	0.0135407	0.0133032	0.0134729	0.0143264	0.0139924	0.0142133	0.0136503	0.0135512	0.0139975	0.0143079	0.0132961	0.0139434
65.56	0.0149783	0.013359	0.0139594	0.0140682	0.0142732	0.0131886	0.013534	0.0133007	0.0134735	0.0143216	0.013993	0.0142104	0.0136516	0.0135569	0.0139946	0.0143105	0.0133015	0.0139311
65.57	0.01497	0.0133543	0.0139547	0.014058	0.0142692	0.0131909	0.0135288	0.0132976	0.0134749	0.014317	0.0139926	0.0142085	0.0136519	0.0135622	0.0139918	0.0143135	0.0133076	0.0139182
65.58	0.0149638	0.0133516	0.0139507	0.0140504	0.0142675	0.0131931	0.013525	0.0132938	0.0134771	0.0143124	0.0139911	0.0142075	0.013651	0.013567	0.0139892	0.0143169	0.0133144	0.0139045
65.59	0.0149609	0.0133502	0.0139474	0.0140464	0.0142668	0.0131959	0.0135223	0.0132892	0.0134809	0.0143077	0.0139889	0.0142079	0.0136505	0.0135733	0.0139859	0.0143218	0.0133223	0.0138914
65.6	0.0149613	0.0133503	0.0139445	0.0140458	0.014267	0.0131993	0.0135209	0.013284	0.0134862	0.0143027	0.0139859	0.0142097	0.0136506	0.0135808	0.0139821	0.0143283	0.0133314	0.0138788
65.61	0.0149651	0.0133517	0.0139423	0.0140488	0.0142682	0.0132032	0.0135207	0.0132779	0.0134932	0.0142976	0.0139822	0.0142128	0.0136512	0.0135897	0.0139777	0.0143364	0.0133415	0.0138667
65.62	0.0149717	0.0133531	0.0139405	0.0140547	0.0142692	0.0132076	0.0135212	0.013271	0.0135015	0.0142928	0.0139785	0.0142177	0.0136518	0.0136	0.013973	0.0143451	0.0133525	0.0138559
65.63	0.0149812	0.0133545	0.013939	0.0140633	0.0142701	0.0132123	0.0135226	0.0132631	0.0135112	0.0142885	0.0139747	0.0142242	0.0136525	0.0136117	0.013968	0.0143545	0.0133643	0.0138465
65.64	0.0149924	0.0133559	0.013938	0.0140739	0.0142708	0.0132171	0.013524	0.0132543	0.0135214	0.0142845	0.0139712	0.0142312	0.0136531	0.0136234	0.0139621	0.0143635	0.0133757	0.0138381
65.65	0.0150041	0.0133571	0.0139375	0.0140856	0.0142716	0.0132218	0.0135247	0.0132445	0.0135312	0.0142809	0.0139679	0.0142375	0.0136535	0.0136339	0.0139547	0.0143709	0.0133854	0.0138302
65.66	0.0150155	0.0133589	0.0139368	0.0140976	0.0142733	0.0132254	0.0135245	0.0132345	0.0135395	0.0142764	0.0139635	0.0142418	0.0136518	0.013642	0.0139469	0.0143759	0.0133937	0.0138224
65.67	0.0150267	0.0133612	0.013936	0.0141098	0.0142761	0.0132281	0.0135235	0.0132242	0.0135464	0.014271	0.0139579	0.0142441	0.0136481	0.0136477	0.0139388	0.0143784	0.0134005	0.0138148
65.68	0.0150376	0.0133641	0.013935	0.0141222	0.0142798	0.0132297	0.0135217	0.0132136	0.0135517	0.0142646	0.0139512	0.0142444	0.0136424	0.013651	0.0139303	0.0143783	0.0134059	0.0138072
65.69	0.0150481	0.0133675	0.0139338	0.0141348	0.0142844	0.0132304	0.0135191	0.0132027	0.0135555	0.0142573	0.0139433	0.0142426	0.0136346	0.0136519	0.0139215	0.0143758	0.0134098	0.0137998
65.7	0.0150573	0.0133724	0.013932	0.0141473	0.0142907	0.0132295	0.0135159	0.0131925	0.0135575	0.0142488	0.0139349	0.0142383	0.0136258	0.0136504	0.0139122	0.0143712	0.0134129	0.0137913
65.71	0.015065	0.0133773	0.0139292	0.0141593	0.0142974	0.0132277	0.0135125	0.0131835	0.0135585	0.0142396	0.0139264	0.0142321	0.0136166	0.0136477	0.0139025	0.0143659	0.0134162	0.013782
65.72	0.0150714	0.0133808	0.0139253	0.0141701	0.0143033	0.0132255	0.0135091	0.0131763	0.0135593	0.0142299	0.0139182	0.0142246	0.0136074	0.0136451	0.013893	0.0143613	0.0134208	0.0137724
65.73	0.0150764	0.0133829	0.0139203	0.0141799	0.0143085	0.0132227	0.0135058	0.0131709	0.0135599	0.0142198	0.0139103	0.0142159	0.0135983	0.0136425	0.0138835	0.0143573	0.0134267	0.0137627
65.74	0.0150799	0.0133836	0.0139157	0.014189	0.014313	0.0132207	0.0135019	0.0131664	0.0135609	0.0142103	0.013904	0.0142084	0.0135898	0.0136414	0.0138736	0.0143533	0.0134327	0.0137529
65.75	0.0150819	0.0133827	0.0139114	0.0141974	0.0143168	0.0132195	0.0134975	0.0131627	0.0135623	0.0142016	0.0138992	0.0142021	0.0135819	0.0136416	0.0138635	0.0143492	0.013439	0.0137431
65.76	0.0150826	0.0133804	0.0139076	0.0142052	0.0143199	0.013219	0.0134925	0.0131599	0.0135641	0.0141936	0.0138961	0.014197	0.0135746	0.0136432	0.0138531	0.0143452	0.0134454	0.0137333
65.77	0.0150817	0.0133767	0.0139041	0.0142123	0.0143222	0.0132192	0.013487	0.013158	0.0135663	0.0141862	0.0138946	0.0141931	0.0135678	0.0136461	0.0138423	0.0143411	0.013452	0.0137234
65.78	0.0150806	0.0133713	0.0139012	0.0142194	0.0143238	0.0132205	0.0134805	0.0131555	0.013569	0.0141796	0.0138932	0.0141911	0.0135607	0.0136499	0.0138318	0.0143357	0.0134583	0.0137141
65.79	0.0150785	0.0133657	0.0138998	0.0142274	0.0143257	0.0132226	0.0134726	0.0131518	0.0135711	0.0141744	0.0138923	0.0141912	0.0135535	0.0136535	0.0138219	0.014329	0.0134633	0.0137052
65.8	0.0150748	0.0133613	0.0139005	0.0142371	0.0143293	0.0132251	0.0134631	0.0131459	0.0135717	0.0141712	0.0138924	0.0141935	0.0135466	0.013656	0.0138126	0.0143211	0.0134658	0.0136968
65.81	0.0150695	0.0133574	0.0139024	0.0142478	0.0143337	0.0132266	0.0134526	0.0131384	0.0135709	0.0141699	0.0138929	0.0141966	0.0135408	0.0136559	0.0138033	0.0143127	0.0134666	0.0136896
65.82	0.0150626	0.0133542	0.0139055	0.0142596	0.0143389	0.0132272	0.013441	0.0131291	0.0135688	0.0141703	0.0138939	0.0142005	0.0135362	0.0136532	0.013794	0.0143038	0.0134657	0.0136835
65.83	0.015054	0.0133516	0.0139097	0.0142724	0.0143447	0.0132269	0.0134283	0.0131181	0.0135653	0.0141726	0.0138952	0.0142053	0.0135326	0.0136479	0.0137845	0.0142944	0.0134631	0.0136786
65.84	0.0150438	0.0133495	0.013915	0.0142862	0.0143512	0.0132257	0.0134147	0.0131054	0.0135604	0.0141766	0.0138971	0.0142108	0.0135302	0.0136401	0.0137751	0.0142845	0.0134587	0.0136748
65.85	0.0150329	0.0133471	0.0139222	0.0143008	0.0143577	0.0132242	0.0133995	0.0130913	0.0135552	0.0141818	0.0139006	0.0142172	0.0135299	0.0136314	0.0137648	0.0142764	0.0134534	0.0136734
65.86	0.0150223	0.0133438	0.0139302	0.0143156	0.0143638	0.0132236	0.013384	0.0130769	0.01355	0.0141867	0.0139043	0.014224	0.013531	0.0136226	0.0137545	0.0142695	0.013448	0.0136737
65.87	0.0150131	0.0133394	0.0139376	0.0143298	0.0143691	0.0132248	0.0133695	0.0130632	0.0135449	0.0141902	0.0139067	0.0142304	0.0135332	0.0136145	0.0137452	0.0142634	0.0134435	0.0136748
65.88	0.0150054	0.0133338	0.0139447	0.0143435	0.0143735	0.0132278	0.0133559	0.0130502	0.0135401	0.0141922	0.0139076	0.0142365	0.0135364	0.0136071	0.0137368	0.014258	0.0134397	0.0136768
65.89	0.0149993	0.0133274	0.0139511	0.0143575	0.014378	0.0132332	0.0133445	0.0130391	0.0135351	0.0141927	0.0139078	0.0142419	0.0135391	0.0136007	0.0137308	0.0142544	0.0134373	0.0136791
65.9	0.0149948	0.0133201	0.0139568	0.0143717	0.0143824	0.013241	0.0133354	0.0130297	0.0135298	0.0141916	0.0139071	0.0142465	0.0135413	0.0135952	0.0137271	0.0142526	0.0134361	0.0136817
65.91	0.014992	0.0133119	0.013962	0.0143862	0.0143869	0.0132511	0.0133284	0.0130222	0.0135242	0.014189	0.0139056	0.0142504	0.013543	0.0135907	0.0137259	0.0142525	0.0134361	0.0136846
65.92	0.0149893	0.0133039	0.0139657	0.0144006	0.0143917	0.0132628	0.0133239	0.0130172	0.0135168	0.0141859	0.0139025	0.0142524	0.0135434	0.0135856	0.0137278	0.0142526	0.0134367	0.0136861
65.93	0.0149868	0.013296	0.0139681	0.0144148	0.0143971	0.013276	0.0133219	0.0130148	0.0135077	0.0141822	0.0138976	0.0142525	0.0135427	0.0135798	0.013733	0.014253	0.0134377	0.0136861
65.94	0.0149841	0.0132886	0.0139693	0.0144289	0.0144027	0.0132888	0.0133216	0.0130139	0.0134977	0.0141789	0.0138925	0.0142512	0.0135403	0.0135733	0.0137405	0.0142538	0.0134399	0.0136858
65.95	0.0149812	0.0132822	0.0139693	0.0144428	0.0144087	0.0132992	0.0133227	0.0130132	0.0134877	0.0141768	0.0138883	0.0142492	0.0135361	0.0135661	0.0137494	0.0142552	0.0134437	0.0136862
65.96	0.0149777	0.0132766	0.0139676	0.014455	0.0144135	0.013308	0.0133237	0.0130123	0.0134786	0.0141753	0.0138835	0.0142467	0.0135322	0.0135598	0.0137588	0.0142553	0.0134477	0.0136875
65.97	0.0149737	0.0132718	0.0139644	0.0144656	0.014417	0.0133152	0.0133247	0.013011	0.0134705	0.0141744	0.013878	0.0142437	0.0135286	0.0135542	0.0137686	0.0142542	0.013452	0.0136897
65.98	0.0149691	0.0132679	0.0139595	0.0144745	0.0144194	0.0133208	0.0133257	0.0130095	0.0134633	0.0141741	0.0138718	0.0142402	0.0135252	0.0135495	0.0137788	0.0142519	0.0134566	0.0136929
65.99	0.014964	0.0132648	0.0139529	0.0144817	0.0144205	0.0133248	0.0133266	0.0130077	0.013457	0.0141744	0.0138649	0.0142362	0.0135221	0.0135456	0.0137894	0.0142483	0.0134613	0.013697
66	0.0149597	0.0132626	0.0139439	0.0144881	0.014421	0.0133273	0.0133283	0.0130048	0.013453	0.0141747	0.0138573	0.0142336	0.013519	0.0135439	0.0137991	0.0142437	0.0134666	0.0137034
66.01	0.0149561	0.0132608	0.0139341	0.0144934	0.0144202	0.0133295	0.0133301	0.0130013	0.0134506	0.0141747	0.0138486	0.0142321	0.0135166	0.013544	0.0138079	0.014238	0.0134713	0.013711
66.02	0.014953	0.0132593	0.0139249	0.0144973	0.014417	0.0133328	0.0133316	0.0129974	0.0134489	0.0141743	0.0138385	0.0142312	0.0135156	0.0135455	0.0138158	0.0142313	0.0134742	0.0137185
66.03	0.0149513	0.0132586	0.0139171	0.0145002	0.0144132	0.0133359	0.0133324	0.0129926	0.0134473	0.0141738	0.0138285	0.0142319	0.0135139	0.0135465	0.0138229	0.0142244	0.0134766	0.0137243
66.04	0.014951	0.0132587	0.0139109	0.0145023	0.0144089	0.0133387	0.0133324	0.0129869	0.0134458	0.0141731	0.0138187	0.0142343	0.0135116	0.0135469	0.0138295	0.0142173	0.0134787	0.0137285
66.05	0.0149522	0.0132598	0.0139062	0.0145035	0.0144039	0.0133413	0.0133317	0.0129801	0.0134443	0.0141723	0.013809	0.0142384	0.0135087	0.0135468	0.0138353	0.0142101	0.0134803	0.013731
66.06	0.0149548	0.0132617	0.013903	0.0145038	0.0143983	0.0133437	0.0133302	0.0129725	0.0134429	0.0141713	0.0137994	0.0142441	0.0135052	0.0135461	0.0138405	0.0142027	0.0134815	0.0137319
66.07	0.0149576	0.0132639	0.0139026	0.0145017	0.0143912	0.0133461	0.0133271	0.0129646	0.0134406	0.0141705	0.0137912	0.0142499	0.013502	0.0135442	0.0138462	0.0141964	0.0134826	0.0137304
66.08	0.0149607	0.0132663	0.0139049	0.0144971	0.0143825	0.0133486	0.0133223	0.0129564	0.0134372	0.01417	0.0137843	0.0142557	0.0134992	0.0135411	0.0138525	0.0141911	0.0134834	0.0137265
66.09	0.0149639	0.0132691	0.0139073	0.0144905	0.0143735	0.0133506	0.0133167	0.0129487	0.0134338	0.0141697	0.0137789	0.0142619	0.0134967	0.0135364	0.0138583	0.0141865	0.0134845	0.0137214
66.1	0.0149674	0.0132723	0.013907	0.0144824	0.0143655	0.0133513	0.0133111	0.0129423	0.0134314	0.0141697	0.0137752	0.0142688	0.0134946	0.01353	0.0138626	0.0141826	0.0134862	0.013716
66.11	0.01497	0.0132752	0.0139048	0.0144742	0.0143583	0.0133515	0.0133055	0.0129367	0.0134292	0.0141704	0.0137726	0.0142748	0.0134934	0.0135223	0.0138651	0.0141792	0.013488	0.0137121
66.12	0.0149715	0.0132779	0.0139005	0.0144658	0.0143518	0.0133512	0.0132999	0.0129318	0.0134273	0.0141719	0.0137709	0.0142802	0.0134931	0.0135131	0.0138657	0.0141763	0.0134898	0.0137097
66.13	0.0149721	0.0132804	0.0138942	0.0144573	0.0143461	0.0133503	0.0132943	0.0129277	0.0134256	0.0141742	0.0137704	0.0142847	0.0134938	0.0135026	0.0138646	0.014174	0.0134918	0.0137088
66.14	0.0149717	0.0132827	0.0138859	0.0144487	0.0143411	0.013349	0.0132889	0.0129244	0.0134241	0.0141772	0.0137708	0.0142885	0.0134954	0.0134907	0.0138616	0.0141723	0.0134939	0.0137094
66.15	0.0149708	0.0132853	0.0138745	0.0144412	0.0143375	0.0133474	0.0132852	0.0129221	0.0134245	0.0141811	0.0137713	0.0142912	0.0134974	0.0134771	0.0138563	0.0141689	0.0134948	0.0137104
66.16	0.0149689	0.0132876	0.0138625	0.0144357	0.0143347	0.0133468	0.0132825	0.0129199	0.0134257	0.014185	0.0137712	0.0142927	0.0134995	0.0134628	0.0138502	0.0141643	0.0134947	0.0137108
66.17	0.0149657	0.013289	0.0138522	0.0144328	0.0143318	0.0133484	0.01328	0.012917	0.0134266	0.0141881	0.0137698	0.0142927	0.0135015	0.0134487	0.0138451	0.0141589	0.0134937	0.0137092
66.18	0.0149612	0.0132897	0.0138434	0.0144325	0.0143289	0.0133523	0.0132778	0.0129133	0.0134272	0.0141904	0.0137672	0.0142912	0.0135033	0.013435	0.0138409	0.0141527	0.0134918	0.0137058
66.19	0.0149557	0.0132887	0.0138338	0.0144323	0.0143254	0.0133576	0.0132772	0.0129107	0.0134285	0.014192	0.013764	0.0142882	0.0135056	0.0134227	0.013839	0.0141466	0.0134897	0.0137001
66.2	0.0149493	0.013286	0.0138234	0.0144323	0.0143212	0.0133643	0.0132784	0.0129091	0.0134305	0.014193	0.0137602	0.0142838	0.0135084	0.0134119	0.0138394	0.0141404	0.0134876	0.013692
66.21	0.014942	0.0132816	0.0138122	0.0144324	0.0143164	0.0133724	0.0132814	0.0129086	0.0134332	0.0141934	0.0137557	0.014278	0.0135117	0.0134026	0.013842	0.0141341	0.0134854	0.0136817
66.22	0.0149338	0.0132758	0.0138015	0.0144324	0.0143109	0.0133804	0.0132839	0.0129073	0.0134346	0.0141932	0.0137508	0.0142723	0.0135147	0.0133941	0.0138468	0.0141296	0.0134838	0.0136701
66.23	0.0149247	0.0132688	0.0137912	0.0144324	0.0143049	0.0133883	0.0132861	0.0129052	0.0134345	0.0141926	0.0137455	0.0142668	0.0135175	0.0133864	0.0138536	0.0141266	0.0134827	0.0136574
66.24	0.0149155	0.0132614	0.0137812	0.0144322	0.0142994	0.0133944	0.0132882	0.0129025	0.0134336	0.014193	0.0137412	0.0142615	0.0135193	0.0133786	0.0138607	0.0141253	0.0134819	0.0136443
66.25	0.0149073	0.0132547	0.0137712	0.0144314	0.0142956	0.0133969	0.0132905	0.0128994	0.0134325	0.0141962	0.0137394	0.0142565	0.0135194	0.0133697	0.0138662	0.0141257	0.0134812	0.0136318
66.26	0.0148998	0.0132496	0.0137636	0.0144327	0.0142941	0.0133967	0.0132923	0.0128946	0.013431	0.0142015	0.0137394	0.0142524	0.0135173	0.0133591	0.0138693	0.0141266	0.0134797	0.0136191
66.27	0.0148931	0.0132462	0.0137584	0.0144362	0.0142949	0.0133937	0.0132936	0.0128882	0.0134288	0.0142089	0.0137412	0.0142491	0.0135129	0.0133466	0.01387	0.014128	0.0134772	0.0136062
66.28	0.0148873	0.0132445	0.0137556	0.0144418	0.0142979	0.013388	0.0132942	0.0128801	0.013426	0.0142183	0.0137449	0.0142467	0.0135064	0.0133323	0.0138684	0.01413	0.0134738	0.0135932
66.29	0.0148822	0.0132444	0.0137553	0.0144496	0.0143033	0.0133796	0.0132943	0.0128703	0.0134227	0.0142298	0.0137503	0.0142451	0.0134975	0.0133163	0.0138644	0.0141325	0.0134696	0.01358
66.3	0.0148786	0.0132454	0.013756	0.0144596	0.0143108	0.0133698	0.0132951	0.0128607	0.0134197	0.0142426	0.0137572	0.0142436	0.0134876	0.0132999	0.0138586	0.0141342	0.0134648	0.0135676
66.31	0.0148763	0.0132468	0.013757	0.0144716	0.0143186	0.01336	0.0132962	0.0128516	0.0134171	0.0142548	0.0137642	0.0142423	0.0134778	0.0132847	0.0138523	0.0141353	0.01346	0.0135566
66.32	0.0148755	0.0132478	0.0137576	0.0144851	0.0143249	0.0133513	0.0132975	0.0128435	0.0134149	0.0142646	0.0137698	0.0142412	0.0134696	0.0132721	0.0138468	0.0141357	0.0134555	0.0135479
66.33	0.0148762	0.0132488	0.0137574	0.0144983	0.0143293	0.0133438	0.0132986	0.0128367	0.0134135	0.0142727	0.0137744	0.0142403	0.013462	0.013262	0.0138419	0.014136	0.0134524	0.0135425
66.34	0.0148785	0.0132499	0.0137564	0.014511	0.0143318	0.0133373	0.0132996	0.0128311	0.0134128	0.014279	0.0137781	0.0142396	0.0134551	0.0132544	0.0138377	0.0141362	0.0134507	0.0135403
66.35	0.0148822	0.0132509	0.0137546	0.0145235	0.0143324	0.0133318	0.0133004	0.0128269	0.0134128	0.0142836	0.0137809	0.014239	0.0134488	0.0132494	0.0138341	0.0141362	0.0134502	0.0135413
66.36	0.0148876	0.013252	0.0137519	0.0145356	0.0143311	0.0133274	0.013301	0.012824	0.0134136	0.0142865	0.0137827	0.0142387	0.0134431	0.0132469	0.0138312	0.014136	0.0134512	0.0135456
66.37	0.0148928	0.0132528	0.013749	0.0145459	0.0143274	0.0133237	0.0133007	0.0128219	0.0134147	0.0142884	0.0137844	0.0142377	0.013438	0.013246	0.0138285	0.0141365	0.0134528	0.0135519
66.38	0.0148979	0.0132532	0.0137458	0.0145544	0.0143214	0.0133206	0.0132994	0.0128207	0.0134159	0.0142893	0.0137858	0.0142363	0.0134334	0.0132468	0.0138259	0.0141376	0.013455	0.0135603
66.39	0.0149017	0.0132538	0.0137425	0.0145602	0.0143144	0.0133175	0.0132974	0.0128204	0.0134166	0.0142894	0.0137867	0.0142339	0.0134278	0.0132474	0.0138243	0.0141383	0.0134575	0.0135695
66.4	0.0149028	0.0132553	0.0137393	0.0145623	0.0143079	0.0133135	0.013295	0.0128211	0.013416	0.0142892	0.0137866	0.0142302	0.0134195	0.0132462	0.0138241	0.0141373	0.0134598	0.0135783
66.41	0.0149019	0.0132574	0.0137362	0.0145617	0.0143022	0.0133086	0.0132913	0.0128218	0.0134146	0.0142883	0.013786	0.0142257	0.0134097	0.0132429	0.013825	0.0141349	0.0134608	0.0135868
66.42	0.0148988	0.0132601	0.0137331	0.0145583	0.0142973	0.0133028	0.0132865	0.0128225	0.0134124	0.0142866	0.0137847	0.0142203	0.0133984	0.0132375	0.0138267	0.0141308	0.0134604	0.0135948
66.43	0.0148937	0.0132635	0.01373	0.0145522	0.0142933	0.013296	0.0132806	0.0128232	0.0134094	0.0142842	0.0137827	0.0142141	0.0133856	0.01323	0.0138294	0.0141253	0.0134588	0.0136024
66.44	0.0148864	0.0132674	0.0137269	0.0145434	0.0142901	0.0132883	0.0132734	0.012824	0.0134056	0.014281	0.0137802	0.014207	0.0133714	0.0132205	0.013833	0.0141182	0.0134559	0.0136097
66.45	0.0148782	0.0132721	0.0137239	0.0145326	0.0142877	0.0132799	0.0132659	0.0128247	0.013402	0.0142771	0.0137768	0.0142003	0.0133558	0.0132102	0.0138382	0.0141106	0.0134529	0.013617
66.46	0.0148699	0.0132767	0.0137215	0.0145208	0.014285	0.0132717	0.013258	0.0128248	0.0133995	0.0142738	0.0137741	0.0141952	0.0133407	0.0132003	0.0138437	0.0141036	0.0134496	0.0136246
66.47	0.0148624	0.0132807	0.0137203	0.0145091	0.0142812	0.0132646	0.01325	0.0128235	0.0133994	0.0142724	0.0137736	0.0141931	0.0133278	0.0131919	0.0138485	0.0140982	0.0134458	0.0136331
66.48	0.0148555	0.013284	0.0137204	0.0144974	0.0142762	0.0132584	0.013242	0.0128208	0.0134016	0.0142729	0.0137752	0.0141939	0.0133171	0.0131849	0.0138524	0.0140943	0.0134414	0.0136424
66.49	0.0148481	0.0132853	0.0137203	0.0144851	0.0142693	0.0132549	0.0132358	0.0128188	0.0134061	0.0142753	0.0137785	0.014197	0.0133083	0.0131803	0.0138562	0.0140918	0.013437	0.0136526
66.5	0.0148403	0.0132848	0.01372	0.0144721	0.0142604	0.0132539	0.0132314	0.0128177	0.0134128	0.0142797	0.0137835	0.0142024	0.0133013	0.013178	0.0138598	0.0140906	0.0134324	0.0136635
66.51	0.0148319	0.0132823	0.0137196	0.0144586	0.0142495	0.0132554	0.013229	0.0128172	0.0134219	0.014286	0.01379	0.01421	0.0132962	0.0131782	0.0138633	0.0140909	0.0134276	0.0136753
66.52	0.014823	0.0132793	0.0137192	0.0144448	0.0142379	0.0132591	0.0132282	0.012817	0.0134325	0.014294	0.0137979	0.0142193	0.0132924	0.0131795	0.0138662	0.0140913	0.0134217	0.0136874
66.53	0.0148136	0.0132758	0.0137189	0.014431	0.0142256	0.0132647	0.0132289	0.0128168	0.0134445	0.0143036	0.0138069	0.0142302	0.0132898	0.013182	0.0138687	0.0140916	0.0134145	0.0136999
66.54	0.0148037	0.0132718	0.0137171	0.0144166	0.0142123	0.0132712	0.0132319	0.0128178	0.0134574	0.0143136	0.013816	0.0142402	0.0132881	0.0131842	0.013871	0.0140927	0.0134073	0.0137125
66.55	0.0147933	0.0132675	0.0137123	0.0144013	0.0141983	0.0132774	0.0132376	0.0128208	0.0134707	0.0143229	0.0138236	0.014247	0.0132866	0.013185	0.0138736	0.0140952	0.0134011	0.013725
66.56	0.0147843	0.0132643	0.0137066	0.0143853	0.0141836	0.013282	0.0132437	0.0128246	0.0134828	0.0143305	0.0138294	0.0142514	0.013287	0.0131846	0.0138764	0.0140984	0.0133958	0.0137367
66.57	0.0147764	0.0132622	0.0136998	0.0143687	0.0141683	0.0132848	0.0132501	0.0128291	0.0134937	0.0143364	0.0138334	0.0142534	0.0132893	0.013183	0.0138793	0.0141022	0.0133915	0.0137476
66.58	0.0147699	0.0132613	0.0136922	0.0143514	0.0141524	0.013286	0.0132569	0.0128343	0.0135034	0.0143406	0.0138354	0.014253	0.0132935	0.0131802	0.0138824	0.0141067	0.0133881	0.0137578
66.59	0.0147645	0.0132614	0.0136835	0.0143335	0.0141358	0.0132855	0.0132641	0.0128403	0.0135119	0.0143431	0.0138356	0.0142503	0.0132996	0.0131761	0.0138857	0.0141118	0.0133857	0.0137672
66.6	0.014761	0.0132613	0.0136732	0.0143141	0.0141174	0.0132837	0.0132719	0.0128478	0.0135204	0.0143432	0.0138335	0.014245	0.0133072	0.0131718	0.013889	0.0141175	0.0133852	0.0137757
66.61	0.0147595	0.0132615	0.0136621	0.0142939	0.014098	0.0132819	0.0132798	0.0128564	0.0135284	0.0143412	0.0138297	0.0142386	0.0133155	0.0131688	0.0138929	0.0141231	0.0133861	0.0137828
66.62	0.01476	0.0132625	0.0136513	0.0142735	0.0140788	0.0132814	0.0132872	0.0128659	0.013536	0.0143372	0.0138246	0.0142326	0.0133236	0.0131683	0.0138983	0.0141278	0.0133877	0.0137879
66.63	0.0147618	0.0132645	0.0136409	0.0142539	0.0140609	0.0132812	0.0132954	0.0128758	0.0135442	0.0143336	0.0138199	0.0142261	0.0133295	0.0131696	0.0139047	0.0141325	0.0133907	0.0137908
66.64	0.0147649	0.0132676	0.0136308	0.0142349	0.0140444	0.0132812	0.0133044	0.012886	0.0135531	0.0143303	0.0138158	0.014219	0.0133333	0.0131726	0.0139121	0.0141372	0.0133953	0.0137918
66.65	0.0147694	0.0132718	0.013621	0.0142167	0.0140293	0.0132815	0.0133141	0.0128966	0.0135626	0.0143274	0.0138121	0.0142115	0.0133349	0.0131773	0.0139204	0.014142	0.0134014	0.0137907
66.66	0.0147753	0.013277	0.0136115	0.0141992	0.0140155	0.0132821	0.0133245	0.0129076	0.0135728	0.0143248	0.0138089	0.0142034	0.0133343	0.0131837	0.0139297	0.0141467	0.013409	0.0137875
66.67	0.0147815	0.0132837	0.0136036	0.014183	0.0140035	0.013282	0.0133346	0.0129179	0.0135834	0.0143238	0.0138078	0.0141955	0.0133321	0.013191	0.0139391	0.014152	0.0134173	0.0137831
66.68	0.0147879	0.0132917	0.0135971	0.0141683	0.0139933	0.0132811	0.0133441	0.0129276	0.0135944	0.0143244	0.0138087	0.0141877	0.0133283	0.0131992	0.0139486	0.0141577	0.0134262	0.0137773
66.69	0.0147944	0.0133009	0.0135923	0.0141541	0.013984	0.0132789	0.013352	0.0129355	0.0136063	0.0143268	0.0138111	0.0141804	0.0133243	0.0132081	0.0139568	0.014163	0.0134353	0.0137709
66.7	0.0148008	0.0133109	0.0135893	0.0141396	0.0139749	0.0132748	0.0133568	0.0129405	0.0136195	0.0143308	0.0138144	0.0141741	0.0133216	0.0132173	0.0139621	0.0141668	0.0134442	0.0137644
66.71	0.0148061	0.0133204	0.013586	0.0141241	0.0139651	0.0132698	0.0133591	0.0129434	0.0136329	0.0143344	0.0138174	0.0141691	0.0133209	0.0132269	0.0139646	0.0141686	0.0134514	0.0137585
66.72	0.0148104	0.0133294	0.0135823	0.0141076	0.0139546	0.0132639	0.013359	0.0129442	0.0136465	0.0143376	0.0138201	0.0141652	0.013322	0.0132367	0.0139644	0.0141686	0.0134569	0.0137533
66.73	0.0148136	0.0133379	0.0135782	0.01409	0.0139435	0.0132569	0.0133564	0.0129429	0.0136602	0.0143405	0.0138226	0.0141626	0.0133251	0.0132467	0.0139613	0.0141666	0.0134608	0.0137488
66.74	0.0148158	0.013346	0.0135738	0.0140714	0.0139318	0.013249	0.0133513	0.0129394	0.0136741	0.014343	0.0138247	0.0141612	0.0133301	0.013257	0.0139555	0.0141627	0.0134629	0.013745
66.75	0.0148172	0.0133531	0.0135689	0.0140517	0.0139195	0.0132422	0.0133443	0.0129349	0.0136872	0.0143442	0.0138252	0.0141605	0.0133373	0.0132676	0.0139477	0.0141567	0.0134628	0.0137408
66.76	0.014818	0.0133595	0.013564	0.0140326	0.0139081	0.0132355	0.0133367	0.01293	0.0136987	0.0143447	0.0138258	0.0141602	0.0133446	0.013277	0.0139391	0.0141504	0.0134618	0.0137359
66.77	0.0148185	0.0133653	0.0135595	0.0140154	0.0138991	0.0132282	0.0133298	0.0129252	0.0137076	0.0143454	0.0138281	0.01416	0.0133498	0.0132835	0.0139306	0.0141456	0.0134613	0.0137302
66.78	0.0148187	0.0133704	0.0135556	0.0140003	0.0138926	0.0132203	0.0133237	0.0129206	0.0137141	0.014346	0.0138321	0.0141599	0.0133529	0.0132873	0.0139223	0.0141424	0.0134614	0.0137236
66.79	0.0148191	0.0133747	0.0135539	0.0139872	0.0138881	0.0132122	0.0133172	0.012916	0.0137192	0.0143471	0.0138374	0.0141597	0.0133539	0.013288	0.013915	0.0141413	0.0134629	0.0137154
66.8	0.0148197	0.0133782	0.0135544	0.0139763	0.0138856	0.0132039	0.0133106	0.0129115	0.0137229	0.0143486	0.0138439	0.0141595	0.013353	0.0132859	0.0139086	0.0141424	0.0134657	0.0137054
66.81	0.0148206	0.0133809	0.0135572	0.0139675	0.013885	0.0131953	0.0133038	0.0129071	0.0137252	0.0143505	0.0138517	0.0141592	0.01335	0.0132807	0.0139032	0.0141456	0.0134698	0.0136938
66.82	0.0148218	0.0133833	0.0135606	0.0139611	0.0138872	0.0131852	0.0132972	0.0129024	0.013727	0.014353	0.013861	0.0141592	0.0133443	0.0132729	0.0138988	0.014151	0.0134764	0.0136818
66.83	0.0148225	0.0133845	0.0135639	0.0139567	0.0138906	0.0131749	0.0132914	0.0128981	0.0137289	0.0143558	0.0138704	0.0141585	0.0133378	0.0132646	0.013895	0.0141576	0.0134841	0.0136708
66.84	0.0148217	0.0133838	0.0135661	0.0139535	0.0138934	0.0131657	0.0132867	0.0128947	0.0137314	0.0143586	0.0138784	0.0141562	0.0133325	0.0132576	0.0138917	0.0141646	0.0134915	0.0136625
66.85	0.0148195	0.0133813	0.0135674	0.0139515	0.0138957	0.0131578	0.0132832	0.0128922	0.0137346	0.0143615	0.0138849	0.0141522	0.0133284	0.0132521	0.0138889	0.014172	0.0134986	0.013657
66.86	0.0148168	0.0133784	0.0135676	0.0139505	0.0138971	0.013151	0.0132816	0.0128909	0.0137388	0.0143647	0.0138903	0.0141463	0.0133256	0.0132498	0.0138871	0.0141795	0.0135062	0.0136548
66.87	0.0148136	0.0133753	0.0135669	0.0139504	0.0138978	0.0131454	0.0132822	0.0128907	0.0137438	0.0143683	0.0138945	0.0141386	0.0133242	0.0132506	0.0138865	0.0141871	0.0135143	0.013656
66.88	0.0148098	0.0133718	0.0135652	0.0139512	0.0138976	0.0131411	0.0132847	0.0128916	0.0137498	0.0143722	0.0138976	0.014129	0.0133242	0.0132546	0.013887	0.0141947	0.0135228	0.0136606
66.89	0.0148055	0.0133681	0.0135624	0.013953	0.0138966	0.0131379	0.0132894	0.0128937	0.0137568	0.0143764	0.0138995	0.0141175	0.0133255	0.0132618	0.0138886	0.0142025	0.0135317	0.0136686
66.9	0.0148007	0.0133639	0.0135614	0.0139553	0.0138935	0.0131366	0.0132953	0.0128961	0.0137636	0.0143809	0.0139	0.014104	0.0133282	0.0132724	0.0138923	0.0142106	0.0135407	0.013679
66.91	0.0147966	0.01336	0.0135615	0.0139567	0.0138886	0.0131365	0.0133023	0.0128994	0.0137711	0.0143853	0.0138999	0.0140897	0.0133317	0.0132861	0.0138985	0.014219	0.0135503	0.0136899
66.92	0.0147944	0.013357	0.0135622	0.0139558	0.0138821	0.0131368	0.0133104	0.012904	0.0137801	0.0143889	0.0138997	0.0140761	0.0133354	0.0133025	0.0139074	0.0142278	0.013561	0.0136996
66.93	0.0147932	0.013354	0.013563	0.0139528	0.0138746	0.013137	0.013319	0.0129099	0.0137899	0.0143924	0.0139003	0.0140641	0.0133382	0.013319	0.0139176	0.0142368	0.0135719	0.0137071
66.94	0.0147931	0.0133509	0.0135639	0.0139476	0.013866	0.0131371	0.013328	0.012917	0.0138006	0.0143958	0.0139019	0.0140538	0.01334	0.0133357	0.013929	0.0142461	0.013583	0.0137125
66.95	0.0147941	0.0133478	0.0135649	0.0139401	0.0138563	0.0131371	0.0133376	0.0129254	0.0138121	0.014399	0.0139043	0.0140452	0.0133408	0.0133526	0.0139416	0.0142557	0.0135943	0.0137158
66.96	0.0147961	0.0133446	0.0135661	0.0139304	0.0138456	0.0131369	0.0133476	0.012935	0.0138245	0.0144021	0.0139077	0.0140382	0.0133406	0.0133696	0.0139554	0.0142656	0.0136058	0.0137168
66.97	0.0147996	0.0133419	0.013565	0.0139179	0.0138346	0.0131354	0.013359	0.0129468	0.0138388	0.0144059	0.0139126	0.014033	0.0133398	0.0133858	0.0139689	0.0142753	0.0136174	0.0137169
66.98	0.0148046	0.0133398	0.0135618	0.0139024	0.0138233	0.0131326	0.0133716	0.0129607	0.0138551	0.0144104	0.0139189	0.0140298	0.0133383	0.0134011	0.0139819	0.0142848	0.0136291	0.013716
66.99	0.0148106	0.013339	0.0135589	0.0138865	0.0138122	0.0131293	0.013384	0.0129749	0.0138723	0.0144154	0.0139262	0.0140284	0.0133354	0.0134144	0.0139932	0.0142934	0.0136401	0.0137145
67	0.0148173	0.0133405	0.0135586	0.0138727	0.0138021	0.0131263	0.0133947	0.0129876	0.0138894	0.0144207	0.0139337	0.0140287	0.0133306	0.0134245	0.0140014	0.0143003	0.0136495	0.0137128
67.01	0.0148235	0.0133434	0.013561	0.0138624	0.0137934	0.0131244	0.0134028	0.0129978	0.0139051	0.0144251	0.0139395	0.0140304	0.0133254	0.0134332	0.0140063	0.0143047	0.0136564	0.0137118
67.02	0.0148292	0.0133479	0.0135662	0.0138556	0.0137862	0.0131234	0.0134085	0.0130056	0.0139194	0.0144285	0.0139436	0.0140336	0.0133199	0.0134405	0.0140079	0.0143066	0.0136607	0.0137113
67.03	0.0148344	0.0133537	0.0135741	0.0138524	0.0137805	0.0131236	0.0134116	0.0130109	0.0139322	0.014431	0.013946	0.0140382	0.013314	0.0134465	0.0140061	0.014306	0.0136624	0.0137115
67.04	0.0148391	0.0133611	0.0135848	0.0138527	0.0137762	0.0131247	0.0134122	0.0130138	0.0139436	0.0144326	0.0139466	0.0140442	0.0133078	0.0134511	0.014001	0.0143028	0.0136615	0.0137122
67.05	0.0148425	0.0133689	0.0135985	0.0138568	0.0137723	0.0131286	0.01341	0.013014	0.013953	0.0144315	0.0139441	0.0140517	0.013302	0.0134552	0.0139945	0.0142971	0.0136583	0.0137126
67.06	0.0148446	0.0133762	0.0136127	0.013862	0.013768	0.0131345	0.0134058	0.0130129	0.0139606	0.0144286	0.0139391	0.0140599	0.0132971	0.0134596	0.0139873	0.01429	0.0136538	0.0137135
67.07	0.0148454	0.0133819	0.0136251	0.0138657	0.013763	0.0131415	0.0134004	0.0130117	0.0139671	0.0144244	0.0139323	0.0140683	0.0132937	0.0134651	0.01398	0.0142825	0.0136489	0.0137155
67.08	0.0148449	0.013386	0.0136355	0.0138679	0.0137571	0.0131496	0.0133938	0.0130104	0.0139724	0.0144189	0.0139237	0.014077	0.0132916	0.0134715	0.0139727	0.0142748	0.0136436	0.0137187
67.09	0.0148453	0.0133903	0.0136445	0.0138668	0.0137504	0.0131577	0.0133872	0.0130096	0.0139786	0.0144139	0.013916	0.0140865	0.0132904	0.0134785	0.013966	0.0142675	0.0136394	0.0137223
67.1	0.0148464	0.0133948	0.013652	0.0138625	0.0137426	0.0131658	0.0133804	0.0130094	0.0139857	0.0144093	0.0139092	0.0140966	0.0132899	0.0134858	0.01396	0.0142608	0.0136364	0.0137264
67.11	0.0148484	0.0133994	0.013658	0.0138549	0.013734	0.0131739	0.0133736	0.0130098	0.0139937	0.014405	0.0139032	0.0141074	0.0132902	0.0134937	0.0139546	0.0142545	0.0136344	0.013731
67.12	0.0148511	0.013405	0.0136632	0.0138444	0.0137263	0.0131808	0.0133669	0.0130104	0.0140025	0.014403	0.0138996	0.0141188	0.0132899	0.0135004	0.0139485	0.0142486	0.0136331	0.0137353
67.13	0.0148545	0.0134111	0.0136681	0.013833	0.0137198	0.0131865	0.0133607	0.0130107	0.0140119	0.0144026	0.0138978	0.014131	0.01329	0.0135063	0.0139418	0.0142426	0.0136316	0.0137384
67.14	0.0148586	0.0134173	0.013673	0.0138224	0.0137152	0.0131913	0.0133554	0.0130105	0.0140214	0.014403	0.0138976	0.0141438	0.0132913	0.0135113	0.0139347	0.0142361	0.0136287	0.0137392
67.15	0.0148632	0.0134237	0.0136779	0.0138127	0.0137122	0.0131951	0.013351	0.0130096	0.014031	0.0144045	0.0138988	0.0141573	0.013294	0.0135154	0.0139272	0.0142292	0.0136244	0.0137378
67.16	0.0148672	0.0134291	0.0136828	0.0138051	0.0137111	0.0131988	0.0133464	0.0130079	0.0140402	0.0144061	0.0139004	0.0141706	0.0132979	0.013518	0.0139196	0.0142224	0.0136188	0.0137358
67.17	0.0148706	0.0134336	0.0136875	0.0137997	0.0137117	0.0132022	0.0133416	0.0130054	0.014049	0.014408	0.0139022	0.0141835	0.013303	0.013519	0.0139118	0.0142159	0.0136116	0.0137332
67.18	0.0148734	0.0134371	0.0136922	0.0137964	0.0137142	0.0132053	0.0133367	0.013002	0.0140573	0.0144102	0.0139044	0.0141961	0.0133093	0.0135184	0.0139039	0.0142097	0.013603	0.0137301
67.19	0.0148755	0.0134396	0.0136968	0.0137953	0.0137185	0.0132083	0.0133315	0.0129977	0.0140653	0.0144125	0.0139068	0.0142084	0.0133168	0.0135162	0.0138958	0.0142036	0.0135929	0.0137263
67.2	0.0148783	0.0134406	0.0137011	0.0137974	0.0137232	0.0132117	0.013326	0.0129924	0.0140736	0.0144148	0.0139098	0.0142207	0.0133272	0.0135141	0.0138868	0.014199	0.0135818	0.0137232
67.21	0.0148813	0.0134402	0.0137051	0.0138016	0.013728	0.0132158	0.0133207	0.0129873	0.0140817	0.0144174	0.0139132	0.0142326	0.0133392	0.0135124	0.0138776	0.0141956	0.0135707	0.0137208
67.22	0.0148838	0.0134387	0.0137091	0.0138071	0.0137323	0.0132206	0.0133164	0.0129831	0.0140891	0.0144206	0.0139168	0.0142437	0.0133516	0.0135113	0.0138689	0.0141935	0.0135608	0.0137191
67.23	0.0148858	0.0134357	0.0137117	0.0138123	0.0137351	0.0132265	0.0133146	0.0129813	0.0140958	0.0144237	0.0139195	0.0142529	0.0133645	0.0135123	0.0138609	0.0141914	0.0135526	0.013717
67.24	0.0148873	0.013431	0.0137129	0.0138172	0.0137362	0.0132335	0.0133154	0.0129818	0.0141018	0.0144267	0.0139215	0.0142603	0.0133777	0.0135154	0.0138538	0.0141893	0.0135461	0.0137146
67.25	0.0148884	0.0134247	0.0137128	0.0138218	0.0137357	0.0132415	0.0133187	0.0129845	0.0141071	0.0144296	0.0139226	0.0142658	0.0133914	0.0135205	0.0138475	0.0141872	0.0135412	0.013712
67.26	0.0148889	0.0134167	0.0137113	0.0138262	0.0137336	0.0132507	0.0133245	0.0129895	0.0141118	0.0144323	0.0139229	0.0142694	0.0134055	0.0135276	0.0138421	0.0141852	0.0135379	0.0137089
67.27	0.0148881	0.0134079	0.0137077	0.0138293	0.0137309	0.01326	0.0133326	0.0129976	0.0141147	0.0144337	0.0139209	0.0142699	0.0134183	0.0135358	0.0138386	0.0141821	0.0135365	0.0137052
67.28	0.014886	0.0133981	0.0137022	0.0138311	0.0137275	0.0132696	0.0133432	0.0130085	0.0141158	0.0144336	0.0139165	0.0142672	0.0134296	0.0135449	0.013837	0.0141782	0.013537	0.0137008
67.29	0.0148838	0.0133886	0.0136961	0.0138323	0.0137243	0.0132779	0.0133541	0.0130204	0.0141152	0.014432	0.0139105	0.0142621	0.01344	0.013554	0.0138369	0.0141733	0.013539	0.0136956
67.3	0.0148828	0.0133807	0.0136908	0.0138335	0.013722	0.0132834	0.0133634	0.013031	0.0141128	0.0144289	0.0139031	0.0142551	0.0134498	0.0135622	0.0138375	0.0141678	0.013542	0.0136897
67.31	0.0148831	0.0133749	0.0136869	0.0138357	0.0137212	0.0132856	0.0133694	0.0130386	0.0141075	0.0144245	0.0138951	0.0142487	0.0134599	0.0135693	0.0138375	0.0141614	0.0135443	0.0136817
67.32	0.0148848	0.0133711	0.0136844	0.0138387	0.0137219	0.0132846	0.0133723	0.0130433	0.0140991	0.0144188	0.0138863	0.0142429	0.0134704	0.0135754	0.0138368	0.0141541	0.0135458	0.0136718
67.33	0.0148878	0.0133693	0.0136832	0.0138427	0.0137241	0.0132803	0.0133719	0.013045	0.0140877	0.0144119	0.0138769	0.0142376	0.0134811	0.0135803	0.0138356	0.0141459	0.0135465	0.0136597
67.34	0.0148923	0.0133695	0.0136834	0.0138475	0.0137279	0.0132728	0.0133684	0.0130437	0.0140733	0.0144038	0.0138667	0.0142329	0.0134922	0.0135842	0.0138336	0.0141367	0.0135464	0.0136457
67.35	0.014898	0.0133717	0.0136865	0.0138536	0.0137332	0.0132632	0.013361	0.0130386	0.0140565	0.0143955	0.0138571	0.0142312	0.0135042	0.0135882	0.0138307	0.014126	0.0135444	0.0136298
67.36	0.0149034	0.0133744	0.0136904	0.0138608	0.0137398	0.0132528	0.0133522	0.0130308	0.0140388	0.0143882	0.0138486	0.0142316	0.0135153	0.0135922	0.0138269	0.0141144	0.0135405	0.0136128
67.37	0.0149068	0.0133761	0.0136931	0.0138687	0.0137475	0.0132431	0.0133445	0.0130219	0.0140216	0.0143828	0.0138417	0.0142332	0.0135242	0.0135959	0.0138223	0.0141027	0.013535	0.0135953
67.38	0.0149082	0.0133767	0.0136946	0.0138774	0.0137563	0.013234	0.0133378	0.0130116	0.014005	0.0143793	0.0138364	0.0142359	0.0135307	0.0135994	0.0138169	0.0140909	0.0135277	0.0135775
67.39	0.0149072	0.0133768	0.0136972	0.0138881	0.0137674	0.0132259	0.0133324	0.013001	0.0139896	0.0143782	0.0138335	0.0142387	0.0135327	0.0136007	0.0138119	0.0140805	0.0135201	0.0135604
67.4	0.0149039	0.0133763	0.0137007	0.013901	0.0137808	0.0132188	0.0133283	0.0129899	0.0139754	0.0143797	0.0138328	0.0142416	0.0135302	0.0135998	0.0138073	0.0140716	0.0135123	0.0135442
67.41	0.0148983	0.0133752	0.0137052	0.013916	0.0137965	0.0132126	0.0133255	0.0129783	0.0139624	0.0143836	0.0138344	0.0142446	0.0135231	0.0135968	0.0138031	0.014064	0.0135041	0.0135288
67.42	0.0148902	0.0133729	0.0137097	0.0139325	0.0138136	0.0132062	0.0133245	0.0129666	0.0139509	0.0143898	0.0138379	0.0142462	0.0135123	0.01359	0.0137986	0.0140586	0.0134964	0.0135148
67.43	0.0148804	0.0133693	0.0137141	0.0139495	0.0138307	0.0132006	0.0133242	0.0129553	0.0139395	0.014396	0.0138413	0.0142472	0.0134998	0.0135806	0.0137942	0.0140545	0.0134881	0.0135022
67.44	0.0148695	0.0133641	0.0137186	0.0139664	0.0138466	0.0131966	0.0133232	0.0129449	0.0139272	0.0143999	0.0138431	0.0142486	0.0134876	0.0135695	0.0137905	0.0140507	0.0134785	0.0134911
67.45	0.0148575	0.0133573	0.013723	0.013983	0.0138613	0.0131944	0.0133217	0.0129352	0.0139139	0.0144015	0.0138431	0.0142504	0.0134755	0.0135567	0.0137874	0.0140473	0.0134675	0.0134812
67.46	0.0148451	0.0133486	0.0137257	0.013998	0.0138738	0.0131933	0.0133195	0.0129263	0.0139007	0.0144009	0.0138414	0.0142529	0.0134653	0.0135434	0.0137843	0.0140437	0.0134562	0.0134724
67.47	0.0148323	0.013338	0.0137264	0.0140114	0.0138842	0.0131934	0.0133168	0.012918	0.0138876	0.014398	0.013838	0.014256	0.013457	0.0135297	0.0137814	0.0140399	0.0134444	0.0134645
67.48	0.014819	0.0133255	0.0137254	0.0140232	0.0138925	0.0131947	0.0133135	0.0129105	0.0138746	0.0143929	0.0138329	0.0142597	0.0134506	0.0135154	0.0137784	0.0140359	0.0134323	0.0134575
67.49	0.0148052	0.0133111	0.0137226	0.0140334	0.0138986	0.0131971	0.0133097	0.0129036	0.0138617	0.0143855	0.013826	0.0142641	0.013446	0.0135007	0.0137756	0.0140318	0.0134198	0.0134515
67.5	0.0147913	0.0132951	0.0137177	0.0140427	0.0139034	0.0132012	0.0133066	0.0128985	0.0138484	0.0143759	0.013818	0.0142687	0.0134418	0.0134858	0.0137742	0.0140285	0.0134074	0.0134459
67.51	0.0147781	0.0132789	0.0137131	0.0140521	0.0139077	0.0132062	0.0133037	0.0128945	0.0138359	0.0143661	0.01381	0.0142734	0.0134375	0.0134708	0.0137743	0.0140264	0.0133965	0.0134399
67.52	0.0147664	0.0132636	0.0137109	0.0140623	0.0139122	0.0132112	0.0133004	0.0128908	0.0138255	0.0143581	0.0138033	0.0142778	0.0134324	0.0134558	0.0137759	0.0140261	0.0133885	0.0134326
67.53	0.0147559	0.0132495	0.0137113	0.0140725	0.0139161	0.0132151	0.0132973	0.0128876	0.0138164	0.0143519	0.0137975	0.0142816	0.0134261	0.0134413	0.013779	0.0140269	0.0133823	0.0134252
67.54	0.0147467	0.0132368	0.0137142	0.0140828	0.0139193	0.0132181	0.0132943	0.0128848	0.0138087	0.0143474	0.0137927	0.0142848	0.0134188	0.0134273	0.0137836	0.014029	0.0133777	0.0134176
67.55	0.0147388	0.0132254	0.0137198	0.0140932	0.0139218	0.0132201	0.0132915	0.0128825	0.0138024	0.0143445	0.0137888	0.0142875	0.0134104	0.0134137	0.0137896	0.0140324	0.0133749	0.0134098
67.56	0.0147322	0.0132152	0.0137279	0.0141036	0.0139237	0.0132212	0.0132888	0.0128807	0.0137975	0.0143434	0.0137859	0.0142895	0.0134008	0.0134005	0.0137972	0.0140369	0.0133738	0.0134019
67.57	0.0147265	0.0132062	0.0137381	0.0141127	0.0139234	0.013222	0.013285	0.0128787	0.0137949	0.0143434	0.0137823	0.0142912	0.0133923	0.0133894	0.0138052	0.0140409	0.0133729	0.013394
67.58	0.0147219	0.0131985	0.0137503	0.0141203	0.0139209	0.0132228	0.01328	0.0128767	0.0137946	0.0143444	0.0137779	0.0142926	0.0133848	0.0133802	0.0138137	0.0140443	0.0133724	0.0133863
67.59	0.0147177	0.013192	0.013763	0.0141263	0.0139167	0.0132229	0.0132747	0.0128746	0.0137954	0.0143461	0.0137733	0.0142938	0.0133783	0.0133732	0.0138218	0.0140465	0.0133713	0.0133793
67.6	0.0147135	0.0131869	0.0137743	0.0141308	0.0139114	0.0132221	0.0132701	0.0128725	0.0137962	0.0143481	0.0137689	0.0142952	0.0133727	0.0133685	0.0138287	0.014047	0.013369	0.0133741
67.61	0.0147098	0.0131833	0.0137834	0.0141336	0.0139054	0.013222	0.0132668	0.0128708	0.0137971	0.01435	0.0137641	0.0142962	0.0133679	0.0133656	0.0138344	0.0140456	0.0133657	0.0133694
67.62	0.0147066	0.0131812	0.0137903	0.0141349	0.0138987	0.0132226	0.0132645	0.0128694	0.0137981	0.0143519	0.0137588	0.0142969	0.0133638	0.0133645	0.0138387	0.0140426	0.0133612	0.0133653
67.63	0.014704	0.0131805	0.0137951	0.0141347	0.0138914	0.0132239	0.0132635	0.0128683	0.0137993	0.0143537	0.0137532	0.0142973	0.0133606	0.0133653	0.0138418	0.0140379	0.0133557	0.0133618
67.64	0.0147028	0.0131821	0.0137986	0.0141335	0.0138851	0.0132245	0.0132632	0.012867	0.0138001	0.0143557	0.0137486	0.0142984	0.0133561	0.0133659	0.0138438	0.0140323	0.0133505	0.0133572
67.65	0.014703	0.0131859	0.0138009	0.0141314	0.0138799	0.0132244	0.0132637	0.0128654	0.0138003	0.0143579	0.013745	0.0143002	0.0133504	0.0133662	0.0138447	0.0140259	0.0133456	0.0133516
67.66	0.0147037	0.0131903	0.0138017	0.0141287	0.0138759	0.0132236	0.0132641	0.0128634	0.0137999	0.0143601	0.0137423	0.0143028	0.0133434	0.0133646	0.0138439	0.0140189	0.0133403	0.0133444
67.67	0.014704	0.0131938	0.0138013	0.0141256	0.0138736	0.013222	0.0132634	0.0128607	0.0137985	0.0143619	0.0137401	0.0143065	0.0133348	0.0133594	0.0138407	0.0140117	0.0133338	0.0133347
67.68	0.0147039	0.0131964	0.0137994	0.0141222	0.0138728	0.0132197	0.0132616	0.0128574	0.0137961	0.0143633	0.0137385	0.0143112	0.0133246	0.0133504	0.0138352	0.0140043	0.0133262	0.0133227
67.69	0.0147023	0.0131971	0.0137974	0.0141203	0.0138742	0.0132168	0.0132569	0.0128528	0.0137916	0.0143647	0.013738	0.0143187	0.013315	0.0133396	0.0138275	0.013996	0.0133172	0.0133088
67.7	0.0146993	0.0131958	0.0137953	0.0141199	0.0138779	0.0132134	0.0132494	0.0128469	0.0137852	0.0143662	0.0137387	0.0143291	0.0133059	0.013327	0.0138177	0.0139868	0.0133068	0.013293
67.71	0.0146949	0.0131925	0.0137931	0.0141209	0.0138837	0.0132094	0.0132391	0.0128398	0.0137766	0.0143677	0.0137406	0.0143422	0.0132972	0.0133125	0.0138058	0.0139768	0.0132951	0.0132753
67.72	0.0146879	0.0131865	0.0137912	0.0141247	0.0138915	0.0132056	0.013226	0.0128309	0.0137653	0.0143697	0.013743	0.0143567	0.0132896	0.0132965	0.0137915	0.013966	0.0132815	0.0132574
67.73	0.014679	0.013179	0.0137902	0.0141314	0.0139008	0.0132025	0.0132108	0.0128203	0.0137518	0.0143717	0.0137449	0.0143716	0.0132843	0.0132816	0.0137763	0.0139545	0.0132669	0.0132404
67.74	0.0146692	0.0131707	0.0137906	0.0141409	0.0139109	0.0132007	0.0131939	0.0128081	0.0137366	0.0143731	0.0137455	0.014386	0.0132825	0.0132703	0.0137617	0.0139422	0.0132523	0.0132252
67.75	0.0146583	0.0131616	0.0137924	0.0141532	0.013922	0.0132002	0.0131753	0.0127944	0.0137198	0.0143739	0.0137447	0.0143999	0.0132843	0.0132627	0.0137477	0.0139292	0.0132377	0.0132118
67.76	0.0146473	0.0131533	0.0137956	0.0141673	0.0139345	0.0132002	0.0131566	0.0127797	0.0137024	0.0143741	0.0137426	0.0144121	0.0132878	0.0132563	0.0137338	0.0139165	0.0132231	0.0132015
67.77	0.0146362	0.0131457	0.0138004	0.0141832	0.0139485	0.0132007	0.0131377	0.0127642	0.0136843	0.0143739	0.0137394	0.0144227	0.013293	0.0132511	0.01372	0.0139043	0.0132087	0.0131944
67.78	0.014625	0.0131388	0.0138067	0.0142009	0.0139639	0.0132017	0.0131187	0.0127479	0.0136656	0.0143732	0.0137351	0.0144317	0.0132998	0.0132473	0.0137064	0.0138923	0.0131943	0.0131903
67.79	0.0146137	0.0131325	0.0138144	0.0142205	0.0139808	0.0132032	0.0130995	0.0127306	0.0136464	0.014372	0.0137295	0.0144391	0.0133084	0.0132446	0.0136928	0.0138808	0.0131801	0.0131894
67.8	0.0146027	0.0131261	0.0138213	0.0142393	0.0139986	0.0132043	0.0130817	0.0127143	0.0136275	0.0143705	0.0137234	0.0144449	0.0133194	0.0132444	0.0136808	0.0138704	0.0131667	0.0131912
67.81	0.014593	0.0131203	0.0138272	0.0142561	0.0140166	0.0132044	0.013066	0.0126999	0.0136104	0.01437	0.0137187	0.0144494	0.013331	0.0132448	0.0136704	0.0138619	0.0131553	0.0131949
67.82	0.014586	0.0131159	0.0138319	0.0142692	0.0140344	0.0132028	0.0130533	0.0126883	0.0135964	0.0143717	0.0137173	0.014453	0.0133418	0.013244	0.0136619	0.0138562	0.0131468	0.0131999
67.83	0.0145811	0.0131123	0.0138343	0.0142778	0.0140499	0.0131991	0.0130436	0.0126794	0.0135861	0.0143749	0.0137184	0.0144544	0.0133511	0.0132429	0.0136566	0.0138533	0.0131416	0.0132042
67.84	0.0145784	0.0131095	0.0138344	0.0142819	0.0140632	0.0131932	0.0130372	0.0126732	0.0135794	0.0143796	0.0137217	0.0144537	0.0133591	0.0132415	0.0136546	0.0138532	0.0131397	0.013208
67.85	0.0145779	0.0131075	0.0138321	0.0142813	0.0140741	0.0131852	0.013034	0.0126697	0.0135764	0.0143858	0.0137275	0.0144509	0.0133656	0.0132399	0.0136558	0.0138558	0.0131412	0.0132112
67.86	0.0145796	0.0131063	0.0138275	0.0142761	0.0140828	0.0131751	0.0130339	0.0126689	0.0135771	0.0143934	0.0137356	0.0144459	0.0133708	0.013238	0.0136603	0.0138613	0.013146	0.0132137
67.87	0.0145834	0.0131069	0.0138229	0.014269	0.0140898	0.0131637	0.0130362	0.0126695	0.013581	0.014402	0.0137454	0.0144394	0.013374	0.013235	0.0136673	0.0138683	0.0131532	0.013215
67.88	0.0145894	0.0131093	0.0138185	0.01426	0.0140951	0.0131509	0.0130409	0.0126716	0.0135881	0.0144113	0.0137568	0.0144313	0.0133753	0.0132311	0.0136769	0.0138771	0.0131627	0.0132149
67.89	0.0145955	0.0131118	0.0138137	0.0142507	0.0140987	0.013138	0.0130468	0.0126744	0.0135964	0.0144198	0.0137672	0.0144211	0.0133754	0.0132268	0.0136883	0.0138867	0.0131731	0.0132142
67.9	0.0145995	0.0131126	0.0138083	0.014243	0.0141009	0.013126	0.0130528	0.0126774	0.0136037	0.0144259	0.0137739	0.0144085	0.0133748	0.0132226	0.013701	0.0138963	0.0131828	0.0132135
67.91	0.0146011	0.013111	0.0138021	0.0142376	0.014102	0.0131163	0.0130584	0.0126806	0.0136088	0.0144292	0.013777	0.0143941	0.0133743	0.0132182	0.0137139	0.0139053	0.0131917	0.0132123
67.92	0.0146003	0.013107	0.0137952	0.0142345	0.0141022	0.0131089	0.0130635	0.012684	0.0136116	0.0144297	0.0137765	0.014378	0.0133737	0.0132137	0.0137271	0.0139137	0.0131998	0.0132105
67.93	0.0145971	0.0131007	0.0137876	0.0142337	0.0141014	0.0131038	0.0130682	0.0126876	0.0136122	0.0144275	0.0137724	0.0143601	0.0133732	0.0132091	0.0137405	0.0139213	0.0132071	0.0132083
67.94	0.0145916	0.0130925	0.013779	0.0142333	0.0140993	0.0131008	0.013072	0.0126917	0.0136108	0.0144233	0.0137651	0.0143404	0.0133717	0.0132042	0.0137541	0.0139287	0.0132145	0.0132065
67.95	0.0145838	0.0130822	0.0137692	0.0142335	0.0140957	0.0131	0.013075	0.0126965	0.0136076	0.0144169	0.0137546	0.014319	0.0133693	0.013199	0.0137678	0.013936	0.0132221	0.0132052
67.96	0.0145749	0.0130711	0.0137585	0.0142327	0.0140906	0.0131006	0.0130782	0.0127021	0.013603	0.0144091	0.0137421	0.0142968	0.0133661	0.0131943	0.0137813	0.0139422	0.01323	0.0132026
67.97	0.0145662	0.0130602	0.013747	0.0142298	0.014084	0.0131019	0.0130827	0.0127088	0.0135977	0.0144006	0.0137288	0.0142748	0.013362	0.0131909	0.0137944	0.0139468	0.0132384	0.0131972
67.98	0.0145576	0.0130495	0.0137345	0.0142246	0.0140759	0.0131039	0.0130885	0.0127166	0.0135915	0.0143914	0.0137147	0.0142532	0.0133572	0.0131887	0.0138071	0.0139496	0.0132473	0.0131889
67.99	0.0145491	0.01304	0.0137229	0.0142182	0.0140677	0.013105	0.0130944	0.0127241	0.0135847	0.0143829	0.0137018	0.0142334	0.0133516	0.0131876	0.0138179	0.0139502	0.0132552	0.0131796
68	0.0145406	0.0130316	0.0137121	0.0142106	0.0140596	0.0131051	0.0131005	0.0127312	0.0135772	0.0143749	0.0136898	0.0142156	0.0133453	0.0131876	0.0138269	0.0139486	0.0132621	0.0131691
68.01	0.0145321	0.0130243	0.013702	0.0142017	0.0140516	0.0131043	0.0131066	0.012738	0.013569	0.0143676	0.0136789	0.0141997	0.0133382	0.0131886	0.0138341	0.0139448	0.0132681	0.0131575
68.02	0.0145242	0.0130179	0.0136927	0.0141925	0.0140439	0.0131025	0.0131123	0.0127434	0.0135606	0.0143606	0.0136693	0.0141862	0.0133316	0.0131906	0.0138387	0.0139388	0.013272	0.0131448
68.03	0.014517	0.0130129	0.0136853	0.0141845	0.0140379	0.0130992	0.0131158	0.0127463	0.013552	0.0143546	0.013662	0.0141761	0.0133254	0.0131919	0.0138405	0.0139319	0.0132734	0.013132
68.04	0.0145106	0.0130097	0.0136812	0.0141793	0.0140348	0.0130941	0.0131156	0.0127453	0.0135431	0.0143504	0.0136578	0.0141703	0.0133197	0.0131912	0.013839	0.0139253	0.0132719	0.0131201
68.05	0.0145048	0.0130084	0.0136803	0.0141768	0.0140345	0.0130873	0.0131117	0.0127406	0.013534	0.014348	0.0136569	0.0141689	0.0133145	0.0131885	0.0138343	0.0139189	0.0132674	0.0131092
68.06	0.0145011	0.0130095	0.0136812	0.0141751	0.0140351	0.0130795	0.0131057	0.0127334	0.0135258	0.0143463	0.0136569	0.0141693	0.0133094	0.0131841	0.0138287	0.0139138	0.0132619	0.0130983
68.07	0.0144992	0.0130127	0.013684	0.0141743	0.0140368	0.0130706	0.0130976	0.0127237	0.0135185	0.0143455	0.013658	0.0141714	0.0133044	0.0131782	0.0138222	0.0139102	0.0132555	0.0130876
68.08	0.0144992	0.0130183	0.0136886	0.0141743	0.0140395	0.0130607	0.0130874	0.0127114	0.0135122	0.0143455	0.0136602	0.0141752	0.0132994	0.0131707	0.0138148	0.0139079	0.0132482	0.013077
68.09	0.0145011	0.0130261	0.013695	0.0141752	0.0140432	0.0130497	0.0130751	0.0126965	0.0135068	0.0143463	0.0136634	0.0141807	0.0132944	0.0131615	0.0138066	0.0139069	0.0132399	0.0130665
68.1	0.0145038	0.0130349	0.0137017	0.0141763	0.0140471	0.0130393	0.0130626	0.0126813	0.0135023	0.014348	0.013667	0.0141872	0.0132892	0.0131518	0.0137981	0.0139072	0.0132311	0.0130562
68.11	0.0145068	0.0130443	0.0137084	0.0141767	0.0140507	0.0130297	0.0130517	0.0126674	0.0135001	0.0143503	0.0136707	0.0141925	0.0132827	0.0131416	0.0137907	0.0139089	0.0132237	0.0130473
68.12	0.0145101	0.0130538	0.0137144	0.0141756	0.0140532	0.0130215	0.0130438	0.0126564	0.0135013	0.0143528	0.0136738	0.0141941	0.013274	0.013131	0.0137859	0.0139123	0.0132195	0.0130411
68.13	0.0145136	0.0130634	0.0137199	0.014173	0.0140547	0.0130146	0.013039	0.0126484	0.013506	0.0143557	0.0136764	0.0141919	0.0132632	0.0131202	0.0137835	0.0139174	0.0132185	0.0130377
68.14	0.014517	0.013072	0.0137252	0.0141697	0.0140558	0.0130097	0.013037	0.0126441	0.0135134	0.014359	0.0136794	0.014188	0.0132515	0.0131099	0.0137831	0.0139246	0.0132209	0.0130367
68.15	0.0145202	0.0130797	0.0137303	0.0141657	0.0140566	0.0130067	0.0130379	0.0126436	0.0135234	0.0143629	0.0136827	0.0141823	0.0132389	0.0131001	0.0137846	0.0139338	0.0132265	0.0130381
68.16	0.0145233	0.0130864	0.0137353	0.0141611	0.0140569	0.0130058	0.0130416	0.0126467	0.013536	0.0143673	0.0136864	0.0141749	0.0132255	0.0130909	0.013788	0.0139452	0.0132353	0.0130419
68.17	0.0145278	0.0130936	0.0137421	0.0141561	0.0140571	0.0130054	0.0130457	0.0126522	0.0135499	0.0143712	0.0136899	0.0141665	0.0132128	0.0130825	0.0137932	0.0139579	0.0132473	0.0130473
68.18	0.0145339	0.0131014	0.0137508	0.0141506	0.0140571	0.0130057	0.0130503	0.0126601	0.0135649	0.0143746	0.0136932	0.0141573	0.0132008	0.0130749	0.0138002	0.0139719	0.0132625	0.0130545
68.19	0.0145418	0.0131093	0.0137592	0.0141434	0.0140558	0.0130063	0.013055	0.0126696	0.0135803	0.014377	0.0136957	0.0141484	0.0131918	0.01307	0.0138079	0.0139858	0.0132794	0.0130621
68.2	0.0145518	0.0131169	0.013765	0.0141331	0.0140517	0.0130067	0.0130597	0.0126799	0.0135957	0.0143777	0.0136966	0.0141407	0.0131881	0.0130697	0.0138149	0.013998	0.0132966	0.013069
68.21	0.0145623	0.0131239	0.0137686	0.014121	0.0140457	0.0130068	0.0130632	0.0126896	0.0136104	0.0143764	0.0136959	0.0141341	0.0131885	0.0130726	0.01382	0.0140068	0.0133127	0.0130753
68.22	0.0145732	0.0131304	0.0137698	0.0141073	0.0140378	0.0130065	0.0130656	0.0126989	0.0136246	0.0143731	0.0136935	0.0141284	0.0131932	0.0130787	0.0138231	0.014012	0.0133276	0.0130809
68.23	0.0145846	0.0131363	0.0137688	0.0140918	0.014028	0.0130059	0.0130669	0.0127076	0.0136383	0.0143678	0.0136894	0.0141238	0.0132021	0.013088	0.0138242	0.0140136	0.0133414	0.013086
68.24	0.0145958	0.0131418	0.0137654	0.0140755	0.0140175	0.013004	0.0130683	0.0127153	0.0136527	0.0143627	0.0136853	0.0141193	0.0132133	0.0130996	0.0138229	0.0140127	0.0133549	0.0130904
68.25	0.0146068	0.013147	0.0137597	0.0140583	0.0140063	0.0130007	0.0130698	0.012722	0.0136677	0.0143579	0.0136814	0.0141149	0.0132269	0.0131134	0.0138192	0.0140092	0.0133681	0.0130944
68.26	0.014617	0.0131522	0.0137535	0.0140417	0.0139955	0.0129967	0.0130714	0.0127279	0.0136823	0.0143532	0.0136775	0.0141103	0.0132411	0.0131282	0.0138136	0.0140036	0.0133801	0.0130981
68.27	0.0146256	0.0131576	0.0137487	0.0140269	0.0139858	0.0129924	0.013073	0.0127331	0.0136954	0.0143488	0.0136737	0.0141052	0.0132542	0.0131428	0.0138067	0.0139965	0.0133898	0.0131022
68.28	0.0146326	0.0131633	0.0137451	0.0140141	0.0139774	0.0129879	0.0130745	0.0127376	0.013707	0.0143445	0.0136699	0.0140997	0.0132663	0.0131572	0.0137984	0.0139877	0.0133973	0.0131065
68.29	0.0146396	0.01317	0.0137427	0.0140023	0.0139698	0.0129819	0.0130766	0.0127411	0.0137182	0.0143425	0.0136676	0.014094	0.0132767	0.0131707	0.0137898	0.013979	0.0134033	0.0131114
68.3	0.0146466	0.0131777	0.0137413	0.0139913	0.0139631	0.0129744	0.0130791	0.0127436	0.013729	0.0143429	0.0136668	0.0140881	0.0132853	0.0131834	0.0137809	0.0139703	0.0134077	0.013117
68.31	0.0146536	0.0131864	0.013741	0.0139813	0.0139573	0.0129655	0.0130821	0.0127451	0.0137394	0.0143457	0.0136673	0.0140821	0.0132922	0.0131951	0.0137716	0.0139615	0.0134104	0.0131233
68.32	0.0146597	0.0131948	0.0137396	0.0139715	0.0139516	0.0129559	0.0130861	0.0127462	0.0137482	0.0143487	0.0136681	0.0140761	0.0132979	0.0132059	0.013762	0.0139524	0.0134102	0.0131311
68.33	0.0146651	0.0132027	0.013737	0.0139624	0.013947	0.0129466	0.0130906	0.0127469	0.0137561	0.0143521	0.0136694	0.0140705	0.0133028	0.0132153	0.013752	0.0139432	0.0134081	0.0131393
68.34	0.0146702	0.0132096	0.013733	0.013955	0.0139443	0.0129386	0.0130952	0.0127472	0.0137635	0.0143562	0.0136715	0.0140657	0.0133073	0.0132229	0.0137416	0.0139345	0.0134056	0.0131469
68.35	0.014675	0.0132156	0.0137276	0.013949	0.0139435	0.0129319	0.0130999	0.0127469	0.0137706	0.0143608	0.0136744	0.0140618	0.0133113	0.0132289	0.0137309	0.0139262	0.0134025	0.0131539
68.36	0.0146802	0.0132212	0.0137208	0.0139441	0.0139437	0.0129285	0.013105	0.0127475	0.0137763	0.014363	0.0136762	0.0140572	0.0133156	0.0132339	0.0137201	0.0139184	0.0133993	0.0131594
68.37	0.0146859	0.0132265	0.0137126	0.0139403	0.0139449	0.0129282	0.0131104	0.012749	0.0137805	0.0143628	0.0136767	0.0140521	0.01332	0.013238	0.0137094	0.0139111	0.013396	0.0131634
68.38	0.014692	0.0132313	0.0137028	0.0139375	0.0139471	0.0129313	0.0131163	0.0127514	0.0137832	0.0143602	0.013676	0.0140464	0.0133247	0.0132412	0.0136988	0.0139043	0.0133924	0.0131659
68.39	0.0146986	0.0132357	0.0136917	0.0139358	0.0139503	0.0129375	0.0131225	0.0127546	0.0137844	0.0143552	0.0136741	0.0140401	0.0133295	0.0132435	0.0136881	0.013898	0.0133887	0.013167
68.4	0.0147061	0.0132397	0.0136807	0.0139353	0.0139539	0.0129474	0.0131282	0.0127587	0.0137854	0.0143482	0.0136706	0.014033	0.0133346	0.0132447	0.0136783	0.0138928	0.0133857	0.0131657
68.41	0.0147141	0.013243	0.0136709	0.0139359	0.0139574	0.0129593	0.0131328	0.0127632	0.0137859	0.0143395	0.013666	0.0140255	0.0133401	0.0132454	0.0136695	0.0138886	0.013383	0.0131633
68.42	0.0147219	0.0132458	0.0136629	0.0139374	0.0139604	0.0129716	0.013136	0.0127679	0.0137858	0.0143295	0.013661	0.014018	0.0133462	0.013246	0.0136619	0.0138853	0.0133806	0.0131607
68.43	0.0147295	0.0132479	0.0136566	0.01394	0.0139627	0.0129843	0.0131377	0.0127728	0.013785	0.0143183	0.0136556	0.0140105	0.0133529	0.0132464	0.0136554	0.0138829	0.0133784	0.013158
68.44	0.0147354	0.0132483	0.0136523	0.0139436	0.013965	0.012996	0.0131382	0.0127776	0.0137848	0.0143077	0.0136511	0.0140041	0.0133604	0.0132476	0.01365	0.0138808	0.0133764	0.0131565
68.45	0.0147396	0.0132471	0.0136498	0.0139485	0.0139672	0.0130069	0.0131376	0.0127822	0.0137851	0.0142975	0.0136474	0.0139989	0.0133686	0.0132493	0.0136458	0.0138792	0.0133747	0.0131563
68.46	0.0147421	0.0132442	0.0136492	0.0139544	0.0139694	0.0130168	0.0131359	0.0127867	0.0137859	0.014288	0.0136446	0.0139948	0.0133775	0.0132518	0.0136427	0.013878	0.0133732	0.0131574
68.47	0.0147437	0.0132412	0.0136505	0.0139612	0.0139713	0.0130258	0.013134	0.0127912	0.0137875	0.0142792	0.013643	0.0139916	0.0133872	0.0132566	0.0136415	0.0138768	0.0133726	0.0131603
68.48	0.0147446	0.0132382	0.0136537	0.0139688	0.0139729	0.013034	0.013132	0.0127958	0.01379	0.0142713	0.0136425	0.0139894	0.0133979	0.0132638	0.013642	0.0138758	0.013373	0.0131652
68.49	0.0147457	0.013236	0.0136575	0.0139755	0.0139736	0.0130411	0.0131314	0.0128011	0.0137943	0.0142638	0.0136425	0.0139863	0.0134075	0.0132715	0.0136441	0.0138754	0.0133746	0.0131715
68.5	0.0147481	0.013236	0.0136608	0.0139794	0.0139727	0.0130469	0.0131343	0.0128078	0.0138015	0.0142563	0.0136425	0.0139807	0.0134138	0.0132779	0.0136474	0.0138763	0.0133775	0.0131789
68.51	0.0147519	0.0132383	0.0136629	0.01398	0.0139696	0.0130513	0.0131399	0.012815	0.01381	0.0142476	0.0136408	0.0139717	0.0134172	0.0132822	0.0136514	0.0138785	0.0133816	0.0131856
68.52	0.0147572	0.0132431	0.0136638	0.0139772	0.0139645	0.0130545	0.0131484	0.0128227	0.0138197	0.0142374	0.0136374	0.0139591	0.0134179	0.0132843	0.013656	0.0138819	0.0133869	0.0131918
68.53	0.014764	0.0132502	0.0136635	0.0139711	0.0139572	0.0130563	0.0131598	0.012831	0.0138306	0.014226	0.0136324	0.0139431	0.0134157	0.0132843	0.0136612	0.0138865	0.0133934	0.0131974
68.54	0.0147715	0.0132588	0.0136615	0.0139617	0.0139484	0.0130562	0.0131735	0.0128398	0.0138423	0.0142137	0.0136267	0.0139245	0.0134094	0.0132795	0.0136656	0.0138924	0.0134002	0.0132015
68.55	0.0147797	0.0132689	0.0136578	0.013949	0.0139379	0.0130543	0.0131896	0.0128491	0.0138545	0.0142008	0.0136202	0.0139035	0.0133991	0.01327	0.0136691	0.0138995	0.0134073	0.0132039
68.56	0.0147877	0.0132791	0.0136523	0.0139339	0.0139254	0.0130513	0.0132064	0.0128581	0.0138665	0.0141869	0.0136129	0.013881	0.0133865	0.0132581	0.0136722	0.0139067	0.0134146	0.0132035
68.57	0.0147945	0.0132878	0.0136449	0.0139175	0.0139101	0.0130479	0.0132225	0.0128661	0.013877	0.014172	0.0136044	0.0138582	0.0133735	0.0132463	0.0136753	0.0139129	0.0134218	0.013199
68.58	0.0148003	0.0132953	0.0136354	0.0138997	0.0138921	0.0130442	0.013238	0.0128733	0.0138861	0.0141562	0.0135948	0.0138351	0.0133601	0.0132345	0.0136786	0.0139182	0.0134292	0.0131903
68.59	0.0148049	0.0133007	0.0136248	0.0138819	0.0138726	0.0130405	0.0132516	0.0128795	0.0138947	0.0141408	0.0135853	0.0138131	0.0133467	0.013224	0.0136823	0.0139221	0.0134364	0.0131786
68.6	0.0148084	0.0133041	0.0136129	0.0138639	0.0138516	0.0130368	0.0132635	0.0128849	0.0139026	0.0141258	0.013576	0.0137924	0.0133333	0.0132148	0.0136865	0.0139245	0.0134436	0.013164
68.61	0.0148107	0.0133056	0.0135998	0.0138458	0.013829	0.013033	0.0132736	0.0128895	0.0139101	0.0141112	0.0135668	0.0137728	0.0133198	0.013207	0.013691	0.0139255	0.0134507	0.0131464
68.62	0.0148108	0.0133042	0.0135856	0.0138291	0.0138055	0.0130299	0.0132811	0.0128922	0.0139155	0.0140958	0.0135559	0.013754	0.0133079	0.0132024	0.0136958	0.0139242	0.0134567	0.0131266
68.63	0.0148089	0.0133008	0.0135716	0.0138146	0.0137831	0.0130278	0.0132858	0.0128932	0.0139185	0.0140803	0.0135442	0.0137374	0.0132981	0.0132	0.0136994	0.0139207	0.0134612	0.0131064
68.64	0.0148055	0.0132957	0.0135589	0.0138036	0.0137637	0.0130272	0.0132874	0.0128926	0.0139185	0.0140655	0.0135326	0.0137239	0.0132908	0.0131987	0.0137006	0.013915	0.0134638	0.0130877
68.65	0.0148006	0.013289	0.0135476	0.013796	0.0137474	0.0130282	0.0132858	0.0128903	0.0139155	0.0140512	0.0135213	0.0137135	0.0132861	0.0131987	0.0136992	0.0139071	0.0134645	0.0130705
68.66	0.0147955	0.0132827	0.0135387	0.0137916	0.0137346	0.0130306	0.0132821	0.012887	0.0139099	0.014037	0.0135099	0.0137052	0.0132832	0.0131989	0.0136955	0.0138978	0.0134629	0.0130548
68.67	0.0147902	0.0132766	0.0135323	0.0137906	0.0137252	0.0130344	0.0132764	0.0128825	0.0139019	0.0140229	0.0134985	0.0136989	0.013282	0.0131992	0.0136896	0.013887	0.0134589	0.0130406
68.68	0.0147848	0.0132708	0.0135283	0.0137929	0.0137193	0.0130396	0.0132686	0.012877	0.0138913	0.0140088	0.0134871	0.0136946	0.0132825	0.0131996	0.0136814	0.0138748	0.0134526	0.013028
68.69	0.0147792	0.0132652	0.0135268	0.0137985	0.0137169	0.0130462	0.0132587	0.0128703	0.0138782	0.0139947	0.0134756	0.0136924	0.0132847	0.0132002	0.013671	0.0138612	0.013444	0.0130169
68.7	0.0147756	0.0132617	0.0135282	0.0138056	0.0137179	0.0130531	0.0132478	0.0128632	0.0138647	0.0139823	0.0134668	0.0136925	0.0132881	0.0132003	0.013659	0.013847	0.0134345	0.0130067
68.71	0.0147742	0.0132609	0.0135323	0.0138136	0.0137217	0.0130589	0.0132366	0.0128556	0.0138521	0.0139719	0.0134605	0.0136944	0.0132918	0.0132003	0.0136463	0.0138329	0.0134244	0.0129979
68.72	0.0147754	0.0132635	0.0135393	0.0138216	0.0137278	0.0130622	0.0132256	0.0128475	0.0138418	0.0139637	0.0134567	0.0136973	0.0132955	0.0132005	0.013634	0.0138196	0.0134139	0.0129911
68.73	0.0147774	0.0132674	0.013547	0.0138282	0.0137338	0.0130634	0.0132157	0.0128388	0.0138338	0.0139581	0.0134558	0.013701	0.0132986	0.0132007	0.0136217	0.0138071	0.0134042	0.0129855
68.74	0.01478	0.0132725	0.0135555	0.0138335	0.0137396	0.0130625	0.0132069	0.0128294	0.0138283	0.013955	0.0134576	0.0137057	0.0133012	0.0132007	0.0136095	0.0137952	0.0133953	0.0129813
68.75	0.0147834	0.013279	0.0135647	0.0138373	0.0137453	0.0130595	0.0131992	0.0128195	0.0138251	0.0139545	0.0134624	0.0137112	0.0133034	0.0132007	0.0135974	0.0137841	0.0133872	0.0129785
68.76	0.0147874	0.0132869	0.0135746	0.0138397	0.0137508	0.0130545	0.0131925	0.012809	0.0138244	0.0139565	0.0134699	0.0137176	0.013305	0.0132007	0.0135854	0.0137736	0.0133799	0.0129769
68.77	0.014791	0.0132949	0.0135851	0.0138421	0.0137563	0.013048	0.0131859	0.0127976	0.0138255	0.0139604	0.0134791	0.0137238	0.0133061	0.0131998	0.0135737	0.0137646	0.0133733	0.0129783
68.78	0.014794	0.0133031	0.0135963	0.0138444	0.0137617	0.0130401	0.0131793	0.0127853	0.0138284	0.0139662	0.0134899	0.0137299	0.0133066	0.0131981	0.0135624	0.013757	0.0133674	0.0129828
68.79	0.0147965	0.0133107	0.0136064	0.0138457	0.0137655	0.0130325	0.0131738	0.0127736	0.0138331	0.0139725	0.0135005	0.0137341	0.0133066	0.0131958	0.0135528	0.0137513	0.0133636	0.0129884
68.8	0.0147988	0.0133167	0.0136139	0.013845	0.013766	0.0130268	0.0131708	0.012764	0.0138395	0.0139779	0.013509	0.013735	0.0133059	0.0131929	0.0135464	0.0137481	0.0133633	0.0129935
68.81	0.0148022	0.0133229	0.0136206	0.0138443	0.0137656	0.0130233	0.0131687	0.0127566	0.0138466	0.013982	0.0135151	0.0137333	0.0133049	0.0131898	0.0135427	0.0137473	0.013365	0.0129976
68.82	0.0148069	0.0133293	0.0136265	0.0138436	0.0137642	0.0130219	0.0131678	0.0127513	0.0138542	0.0139846	0.0135187	0.0137289	0.0133036	0.0131866	0.0135416	0.0137488	0.0133688	0.0130007
68.83	0.0148129	0.0133359	0.0136318	0.0138428	0.0137619	0.0130226	0.0131679	0.0127483	0.0138625	0.0139857	0.0135198	0.013722	0.0133021	0.0131831	0.0135432	0.0137528	0.0133746	0.0130028
68.84	0.01482	0.0133422	0.0136349	0.0138406	0.0137573	0.0130259	0.0131706	0.0127487	0.0138715	0.0139846	0.0135175	0.0137115	0.0133003	0.013181	0.0135479	0.0137578	0.0133829	0.0130029
68.85	0.0148282	0.0133482	0.0136361	0.0138368	0.0137506	0.0130316	0.013176	0.0127525	0.0138811	0.0139814	0.0135118	0.0136975	0.0132982	0.0131802	0.0135556	0.0137641	0.0133936	0.013001
68.86	0.0148365	0.0133536	0.0136367	0.0138334	0.0137436	0.0130392	0.0131824	0.0127584	0.0138902	0.0139768	0.0135049	0.0136824	0.0132962	0.0131801	0.013564	0.0137703	0.0134048	0.0129979
68.87	0.0148435	0.0133579	0.0136381	0.0138323	0.0137381	0.0130477	0.0131883	0.0127653	0.0138976	0.0139721	0.0134988	0.0136692	0.0132948	0.0131805	0.0135706	0.0137756	0.0134144	0.0129943
68.88	0.0148494	0.0133611	0.0136404	0.0138334	0.013734	0.0130573	0.0131936	0.0127731	0.0139032	0.0139671	0.0134936	0.0136577	0.0132939	0.0131811	0.0135756	0.0137798	0.0134225	0.0129903
68.89	0.014853	0.0133612	0.0136411	0.0138346	0.0137298	0.013067	0.0131989	0.0127812	0.0139078	0.0139621	0.0134893	0.0136476	0.0132933	0.0131815	0.0135789	0.0137826	0.0134291	0.0129869
68.9	0.0148541	0.0133583	0.0136404	0.0138359	0.0137254	0.0130769	0.0132042	0.0127896	0.0139114	0.0139571	0.0134859	0.013639	0.0132928	0.0131814	0.0135807	0.013784	0.0134343	0.0129842
68.91	0.0148529	0.0133524	0.0136381	0.0138373	0.0137208	0.0130868	0.0132095	0.0127982	0.013914	0.0139522	0.0134836	0.0136318	0.0132927	0.013181	0.0135809	0.013784	0.0134381	0.0129821
68.92	0.0148495	0.0133438	0.0136347	0.0138397	0.0137167	0.0130965	0.0132131	0.0128055	0.0139143	0.0139477	0.0134826	0.0136285	0.0132937	0.0131801	0.0135782	0.0137824	0.0134385	0.0129794
68.93	0.014844	0.0133327	0.0136303	0.0138429	0.0137131	0.0131058	0.0132152	0.0128115	0.0139123	0.0139434	0.0134832	0.0136289	0.0132958	0.0131787	0.0135725	0.0137792	0.0134355	0.012976
68.94	0.0148368	0.01332	0.0136245	0.0138463	0.0137093	0.0131143	0.0132158	0.0128152	0.0139089	0.0139393	0.0134843	0.0136313	0.0132978	0.0131759	0.0135645	0.0137738	0.0134292	0.0129723
68.95	0.0148281	0.0133068	0.0136168	0.0138489	0.0137047	0.0131211	0.0132153	0.0128162	0.0139049	0.013935	0.0134851	0.0136337	0.0132983	0.0131708	0.0135547	0.0137661	0.0134196	0.0129686
68.96	0.0148192	0.0132956	0.0136099	0.0138531	0.013702	0.0131271	0.0132131	0.0128146	0.0138999	0.0139311	0.013486	0.0136363	0.0132982	0.0131646	0.0135442	0.013757	0.0134084	0.0129638
68.97	0.01481	0.0132863	0.0136039	0.0138588	0.0137011	0.0131322	0.0132091	0.0128104	0.013894	0.0139275	0.0134868	0.0136393	0.0132976	0.0131573	0.013533	0.0137466	0.0133957	0.0129578
68.98	0.0148005	0.0132789	0.0135988	0.0138659	0.0137022	0.0131366	0.0132033	0.0128038	0.0138871	0.0139241	0.0134877	0.0136425	0.0132965	0.0131489	0.0135212	0.013735	0.0133816	0.0129508
68.99	0.0147908	0.0132734	0.0135946	0.0138746	0.0137051	0.0131401	0.0131958	0.0127947	0.0138793	0.0139211	0.0134887	0.013646	0.0132949	0.0131394	0.0135087	0.0137221	0.0133658	0.0129426
69	0.0147804	0.0132702	0.0135934	0.0138861	0.0137111	0.0131431	0.0131868	0.0127839	0.0138713	0.013919	0.0134903	0.0136488	0.0132905	0.0131268	0.0134967	0.0137094	0.01335	0.0129345
69.01	0.0147712	0.0132697	0.0135951	0.0138991	0.0137195	0.0131459	0.0131773	0.0127727	0.0138634	0.0139182	0.0134928	0.013651	0.0132843	0.0131126	0.0134866	0.0136987	0.0133356	0.0129264
69.02	0.0147648	0.013272	0.0135995	0.0139121	0.0137295	0.0131486	0.0131683	0.0127623	0.0138558	0.013919	0.0134963	0.0136531	0.0132773	0.0130983	0.0134797	0.013692	0.013324	0.012918
69.03	0.0147596	0.0132748	0.0136039	0.0139235	0.0137379	0.013151	0.0131603	0.0127529	0.013849	0.013921	0.0135003	0.0136543	0.0132685	0.0130829	0.0134749	0.013688	0.0133136	0.0129101
69.04	0.0147558	0.0132781	0.0136083	0.0139334	0.0137448	0.0131531	0.0131532	0.0127444	0.0138429	0.0139241	0.0135048	0.0136547	0.013258	0.0130667	0.0134723	0.0136866	0.0133043	0.0129026
69.05	0.0147533	0.0132819	0.0136127	0.0139416	0.0137502	0.013155	0.0131471	0.0127367	0.0138374	0.0139283	0.0135097	0.0136543	0.0132457	0.0130494	0.0134716	0.0136879	0.0132963	0.0128956
69.06	0.014752	0.0132861	0.0136171	0.0139483	0.013754	0.0131565	0.0131418	0.01273	0.0138326	0.0139337	0.0135151	0.013653	0.0132316	0.0130312	0.0134731	0.0136919	0.0132894	0.012889
69.07	0.0147528	0.0132906	0.0136198	0.0139521	0.0137554	0.0131572	0.0131375	0.012724	0.0138295	0.0139402	0.0135208	0.0136512	0.0132174	0.0130133	0.0134761	0.013698	0.0132847	0.0128825
69.08	0.0147555	0.0132952	0.0136206	0.0139528	0.0137543	0.0131571	0.0131343	0.0127187	0.0138283	0.0139479	0.0135271	0.0136489	0.0132032	0.0129957	0.0134806	0.0137063	0.0132821	0.0128761
69.09	0.0147586	0.0132992	0.0136199	0.0139516	0.013751	0.0131574	0.0131315	0.0127146	0.0138276	0.0139545	0.0135324	0.0136457	0.0131895	0.0129789	0.0134856	0.0137152	0.013281	0.0128693
69.1	0.0147607	0.0133019	0.0136178	0.0139494	0.0137459	0.0131594	0.0131288	0.0127118	0.0138265	0.013958	0.0135355	0.0136414	0.0131772	0.0129638	0.0134903	0.0137232	0.0132808	0.0128617
69.11	0.0147632	0.0133047	0.0136161	0.0139471	0.0137404	0.0131629	0.0131262	0.0127103	0.0138245	0.0139581	0.0135366	0.0136361	0.0131664	0.0129506	0.0134952	0.0137309	0.013282	0.0128527
69.12	0.014766	0.0133076	0.0136147	0.0139446	0.0137346	0.0131679	0.0131236	0.0127101	0.0138215	0.0139547	0.0135356	0.01363	0.0131572	0.0129393	0.0135005	0.0137385	0.0132847	0.0128424
69.13	0.0147691	0.0133106	0.0136136	0.0139419	0.0137284	0.0131745	0.0131212	0.0127111	0.0138176	0.0139478	0.0135325	0.013623	0.0131496	0.0129299	0.0135061	0.0137457	0.0132887	0.0128307
69.14	0.0147723	0.0133141	0.0136129	0.0139384	0.0137209	0.0131817	0.0131194	0.0127135	0.0138121	0.0139374	0.0135271	0.0136148	0.0131433	0.0129228	0.0135121	0.0137523	0.0132928	0.0128187
69.15	0.0147756	0.0133179	0.0136127	0.0139341	0.0137121	0.0131896	0.0131181	0.0127172	0.013805	0.0139233	0.0135195	0.0136052	0.0131381	0.012918	0.0135185	0.0137583	0.0132971	0.0128063
69.16	0.0147781	0.0133217	0.013613	0.0139293	0.013703	0.013196	0.0131171	0.0127209	0.0137975	0.0139087	0.0135115	0.0135958	0.0131335	0.0129147	0.0135247	0.0137635	0.0133012	0.0127944
69.17	0.0147791	0.0133248	0.013614	0.0139247	0.0136945	0.0131991	0.0131161	0.0127232	0.0137905	0.0138964	0.0135051	0.0135879	0.0131288	0.012912	0.0135305	0.0137679	0.0133048	0.0127841
69.18	0.0147786	0.0133273	0.0136156	0.0139201	0.0136868	0.0131989	0.0131149	0.0127241	0.0137842	0.0138865	0.0135005	0.0135815	0.0131242	0.0129099	0.0135359	0.0137717	0.0133077	0.0127751
69.19	0.014775	0.0133276	0.0136164	0.0139147	0.0136795	0.0131952	0.0131133	0.0127234	0.0137788	0.0138798	0.0134975	0.0135766	0.0131197	0.0129087	0.0135402	0.0137741	0.0133097	0.0127694
69.2	0.0147684	0.0133257	0.0136163	0.0139085	0.0136725	0.0131881	0.0131112	0.012721	0.0137745	0.0138764	0.0134962	0.0135733	0.0131154	0.0129081	0.0135435	0.0137754	0.0133106	0.0127669
69.21	0.0147587	0.0133217	0.0136153	0.0139016	0.013666	0.0131776	0.0131087	0.012717	0.0137711	0.0138762	0.0134965	0.0135714	0.0131114	0.0129084	0.0135458	0.0137753	0.0133105	0.0127676
69.22	0.0147466	0.0133156	0.0136127	0.013894	0.0136605	0.0131652	0.0131061	0.0127116	0.0137688	0.0138789	0.0134978	0.0135707	0.0131073	0.0129088	0.013547	0.0137741	0.0133096	0.0127704
69.23	0.014732	0.0133075	0.0136084	0.0138857	0.0136559	0.013151	0.0131036	0.0127049	0.0137677	0.0138845	0.0135002	0.0135712	0.0131032	0.0129096	0.013547	0.0137718	0.0133078	0.0127753
69.24	0.0147164	0.0132982	0.0136025	0.0138765	0.0136517	0.0131363	0.0131007	0.0126972	0.0137666	0.0138911	0.0135023	0.0135716	0.0130991	0.0129099	0.0135458	0.0137688	0.0133052	0.012781
69.25	0.0147015	0.0132889	0.0135948	0.0138664	0.0136473	0.0131224	0.0130971	0.0126887	0.0137642	0.013897	0.0135028	0.0135708	0.0130948	0.012909	0.0135435	0.0137657	0.0133018	0.012786
69.26	0.0146894	0.0132818	0.0135864	0.0138557	0.0136431	0.0131089	0.0130927	0.0126792	0.0137601	0.0139018	0.0135018	0.0135693	0.0130913	0.0129076	0.0135404	0.0137619	0.0132984	0.0127881
69.27	0.0146801	0.0132769	0.0135774	0.0138444	0.0136392	0.0130957	0.0130875	0.0126684	0.013754	0.0139055	0.0134992	0.0135669	0.0130886	0.0129057	0.0135365	0.0137574	0.0132951	0.0127872
69.28	0.0146736	0.0132742	0.0135676	0.0138325	0.0136355	0.013083	0.0130816	0.0126566	0.0137461	0.0139081	0.013495	0.0135637	0.0130868	0.0129033	0.0135317	0.0137523	0.0132918	0.0127834
69.29	0.0146699	0.0132736	0.0135571	0.01382	0.013632	0.0130706	0.0130749	0.0126436	0.0137363	0.0139095	0.0134893	0.0135596	0.0130858	0.0129005	0.0135261	0.0137465	0.0132885	0.0127766
69.3	0.014668	0.0132742	0.0135471	0.0138087	0.0136295	0.0130588	0.0130657	0.0126288	0.0137236	0.0139103	0.0134826	0.0135565	0.0130877	0.0128991	0.01352	0.0137394	0.0132851	0.0127674
69.31	0.0146677	0.0132755	0.0135383	0.0137992	0.0136283	0.0130476	0.0130545	0.012613	0.0137096	0.0139118	0.0134765	0.0135553	0.0130921	0.0128999	0.0135139	0.013731	0.0132817	0.0127573
69.32	0.0146687	0.0132771	0.0135314	0.013792	0.0136291	0.0130371	0.0130417	0.012597	0.0136961	0.0139153	0.0134727	0.0135567	0.0130985	0.0129038	0.0135085	0.0137215	0.0132784	0.0127478
69.33	0.0146691	0.0132777	0.0135269	0.0137879	0.0136313	0.0130284	0.0130285	0.0125823	0.0136847	0.0139209	0.0134718	0.0135614	0.0131053	0.0129089	0.0135029	0.0137112	0.0132738	0.01274
69.34	0.0146689	0.0132771	0.013525	0.0137867	0.0136348	0.0130214	0.013015	0.0125691	0.0136754	0.0139288	0.013474	0.0135694	0.0131122	0.0129152	0.013497	0.0137003	0.013268	0.0127337
69.35	0.0146681	0.0132755	0.0135256	0.0137886	0.0136396	0.0130163	0.013001	0.0125573	0.0136683	0.0139388	0.0134791	0.0135805	0.0131194	0.0129227	0.0134909	0.0136888	0.013261	0.012729
69.36	0.0146668	0.0132727	0.0135287	0.0137934	0.0136458	0.013013	0.0129866	0.0125469	0.0136632	0.0139511	0.0134873	0.0135948	0.0131269	0.0129314	0.0134846	0.0136766	0.0132528	0.012726
69.37	0.0146657	0.0132703	0.0135345	0.0138003	0.013654	0.0130106	0.0129733	0.0125386	0.0136613	0.0139656	0.0134987	0.0136112	0.0131327	0.0129389	0.0134775	0.0136648	0.0132434	0.0127258
69.38	0.014665	0.0132681	0.0135429	0.0138092	0.013664	0.0130093	0.0129611	0.0125324	0.0136626	0.0139824	0.0135133	0.0136298	0.013137	0.0129452	0.0134697	0.0136535	0.0132329	0.0127285
69.39	0.0146646	0.0132669	0.0135533	0.0138189	0.0136748	0.0130088	0.0129511	0.0125283	0.0136661	0.0140001	0.0135299	0.0136489	0.0131393	0.0129491	0.0134608	0.013643	0.0132215	0.0127328
69.4	0.0146646	0.0132673	0.0135648	0.0138281	0.0136852	0.0130087	0.0129444	0.0125261	0.0136712	0.0140172	0.0135471	0.0136672	0.0131393	0.0129491	0.0134505	0.013634	0.0132093	0.0127377
69.41	0.0146659	0.01327	0.0135763	0.0138355	0.0136955	0.0130075	0.012939	0.012524	0.0136753	0.0140334	0.0135632	0.0136832	0.0131381	0.0129471	0.0134411	0.0136277	0.0131982	0.012743
69.42	0.0146684	0.0132752	0.0135879	0.0138411	0.0137057	0.0130053	0.0129349	0.012522	0.0136785	0.0140484	0.0135781	0.0136969	0.0131357	0.0129431	0.0134326	0.0136241	0.0131884	0.0127489
69.43	0.0146723	0.0132826	0.0135994	0.0138448	0.013716	0.0130021	0.0129321	0.0125202	0.0136807	0.0140625	0.013592	0.0137084	0.0131322	0.012937	0.0134249	0.0136233	0.0131798	0.0127552
69.44	0.0146772	0.0132919	0.0136097	0.0138456	0.0137241	0.0129974	0.0129309	0.0125184	0.0136826	0.0140748	0.0136037	0.0137163	0.0131269	0.0129299	0.0134194	0.0136252	0.0131728	0.0127601
69.45	0.0146829	0.0133029	0.0136187	0.0138435	0.0137303	0.0129911	0.0129313	0.0125166	0.0136841	0.0140852	0.0136134	0.0137208	0.01312	0.0129217	0.0134161	0.0136298	0.0131675	0.0127636
69.46	0.0146882	0.0133139	0.0136254	0.0138387	0.0137339	0.0129835	0.0129322	0.0125144	0.0136847	0.0140946	0.0136212	0.013723	0.0131122	0.0129135	0.0134149	0.0136363	0.0131642	0.0127657
69.47	0.0146917	0.0133229	0.0136287	0.013831	0.0137347	0.0129747	0.0129326	0.012511	0.0136839	0.0141033	0.0136273	0.0137242	0.0131045	0.0129064	0.0134153	0.013644	0.0131634	0.0127663
69.48	0.0146925	0.0133289	0.0136286	0.0138217	0.0137317	0.012966	0.0129345	0.012508	0.013684	0.0141115	0.0136335	0.0137256	0.0130961	0.0128995	0.0134153	0.0136507	0.0131638	0.0127653
69.49	0.0146908	0.0133318	0.0136249	0.0138108	0.0137249	0.0129574	0.0129378	0.0125053	0.0136851	0.0141192	0.0136398	0.0137272	0.0130871	0.0128929	0.013415	0.0136563	0.0131654	0.0127627
69.5	0.0146864	0.0133317	0.0136178	0.0137981	0.0137143	0.0129489	0.0129425	0.0125028	0.0136872	0.0141264	0.0136461	0.0137291	0.0130774	0.0128864	0.0134143	0.0136609	0.0131683	0.0127586
69.51	0.0146794	0.0133285	0.0136072	0.0137839	0.0136999	0.0129404	0.0129488	0.0125007	0.0136902	0.0141331	0.0136526	0.0137312	0.0130672	0.0128801	0.0134132	0.0136645	0.0131723	0.0127528
69.52	0.0146695	0.0133216	0.0135932	0.0137687	0.0136822	0.0129334	0.0129559	0.012499	0.0136929	0.0141391	0.0136593	0.0137342	0.0130569	0.0128737	0.0134108	0.0136664	0.0131773	0.0127449
69.53	0.0146585	0.013313	0.0135778	0.013754	0.0136637	0.0129275	0.012963	0.0124976	0.013695	0.0141439	0.0136657	0.0137384	0.0130469	0.0128674	0.0134073	0.0136667	0.0131821	0.0127355
69.54	0.0146484	0.0133048	0.0135631	0.0137414	0.0136468	0.0129224	0.0129692	0.0124967	0.0136964	0.0141473	0.0136716	0.0137437	0.0130375	0.0128616	0.013403	0.0136655	0.0131853	0.0127252
69.55	0.0146392	0.013297	0.0135491	0.0137307	0.0136316	0.012918	0.0129745	0.0124963	0.013697	0.0141492	0.0136769	0.0137502	0.0130288	0.0128562	0.0133979	0.0136629	0.013187	0.012714
69.56	0.0146315	0.0132905	0.0135367	0.0137227	0.01362	0.0129152	0.0129789	0.0124969	0.0136963	0.0141509	0.0136811	0.0137577	0.0130213	0.0128509	0.0133918	0.0136595	0.0131864	0.0127022
69.57	0.0146252	0.0132854	0.0135259	0.0137171	0.0136121	0.012914	0.0129822	0.0124985	0.013694	0.0141524	0.0136842	0.0137661	0.0130149	0.0128456	0.0133849	0.0136553	0.0131835	0.0126899
69.58	0.0146204	0.0132816	0.0135168	0.0137142	0.0136078	0.0129145	0.0129844	0.012501	0.0136903	0.0141537	0.0136863	0.0137756	0.0130097	0.0128405	0.013377	0.0136502	0.0131782	0.0126771
69.59	0.014617	0.0132793	0.0135094	0.0137138	0.0136071	0.0129167	0.0129857	0.0125045	0.0136852	0.0141548	0.0136873	0.0137861	0.0130056	0.0128355	0.0133683	0.0136443	0.0131707	0.0126637
69.6	0.014615	0.0132791	0.0135053	0.0137169	0.0136115	0.0129188	0.0129848	0.0125075	0.0136786	0.014157	0.0136891	0.0137992	0.0130027	0.0128304	0.0133571	0.0136371	0.0131593	0.0126516
69.61	0.0146128	0.0132795	0.0135025	0.0137216	0.013619	0.0129206	0.0129829	0.0125098	0.0136718	0.0141609	0.013692	0.0138141	0.0130007	0.0128249	0.0133442	0.0136287	0.0131457	0.0126411
69.62	0.0146087	0.0132786	0.0134991	0.0137258	0.0136272	0.0129221	0.0129815	0.0125114	0.0136657	0.0141673	0.0136966	0.0138299	0.0129991	0.0128186	0.01333	0.0136191	0.0131314	0.0126327
69.63	0.0146033	0.0132765	0.0134946	0.013729	0.0136349	0.0129216	0.0129789	0.012511	0.01366	0.0141744	0.0137025	0.013846	0.0129977	0.0128123	0.0133158	0.0136088	0.0131173	0.0126274
69.64	0.0145965	0.0132732	0.0134888	0.013731	0.0136422	0.0129192	0.0129751	0.0125086	0.0136548	0.0141822	0.0137096	0.0138623	0.0129967	0.012806	0.0133015	0.013598	0.0131036	0.0126252
69.65	0.0145883	0.0132687	0.0134818	0.0137319	0.0136489	0.0129149	0.0129702	0.0125043	0.01365	0.0141908	0.013718	0.0138788	0.0129958	0.0127995	0.0132871	0.0135864	0.0130901	0.0126261
69.66	0.0145788	0.0132631	0.0134736	0.0137318	0.0136553	0.0129087	0.0129641	0.012498	0.0136456	0.0142	0.0137276	0.0138956	0.0129952	0.0127931	0.0132727	0.0135742	0.013077	0.0126301
69.67	0.014569	0.0132566	0.0134627	0.0137286	0.0136593	0.0129013	0.0129585	0.0124911	0.0136429	0.014209	0.0137363	0.01391	0.0129945	0.012787	0.0132605	0.0135624	0.0130661	0.0126363
69.68	0.0145591	0.0132494	0.0134492	0.0137224	0.013661	0.0128928	0.0129533	0.0124834	0.0136418	0.0142177	0.0137442	0.0139219	0.0129935	0.0127813	0.0132507	0.0135511	0.0130576	0.0126449
69.69	0.0145501	0.0132433	0.0134354	0.0137154	0.0136622	0.012884	0.012948	0.0124756	0.0136416	0.0142259	0.013751	0.0139317	0.0129928	0.0127768	0.0132431	0.0135405	0.0130513	0.0126547
69.7	0.0145437	0.0132407	0.013425	0.0137101	0.0136645	0.0128762	0.0129432	0.0124686	0.0136415	0.0142333	0.0137565	0.0139393	0.012992	0.0127734	0.0132373	0.0135313	0.0130473	0.0126633
69.71	0.0145399	0.0132416	0.013418	0.0137064	0.0136681	0.0128694	0.0129389	0.0124624	0.0136415	0.0142399	0.0137607	0.0139445	0.0129913	0.0127711	0.0132332	0.0135234	0.0130455	0.0126706
69.72	0.0145388	0.013246	0.0134143	0.0137043	0.0136729	0.0128637	0.012935	0.0124569	0.0136415	0.0142458	0.0137634	0.0139475	0.0129905	0.01277	0.013231	0.0135169	0.013046	0.0126768
69.73	0.0145402	0.0132539	0.013414	0.0137039	0.013679	0.012859	0.0129317	0.0124522	0.0136417	0.0142509	0.0137648	0.0139482	0.0129899	0.01277	0.0132305	0.0135116	0.0130487	0.0126817
69.74	0.0145442	0.0132652	0.0134171	0.0137051	0.0136863	0.0128553	0.0129289	0.0124482	0.0136419	0.0142552	0.0137648	0.0139466	0.0129892	0.0127711	0.0132319	0.0135076	0.0130538	0.0126854
69.75	0.0145505	0.013279	0.013424	0.0137087	0.0136955	0.0128533	0.0129263	0.0124458	0.0136414	0.014259	0.0137644	0.0139447	0.0129899	0.0127743	0.0132345	0.0135054	0.013061	0.0126875
69.76	0.0145579	0.0132927	0.0134319	0.0137126	0.0137039	0.0128522	0.0129246	0.0124445	0.0136405	0.0142619	0.0137631	0.0139421	0.012991	0.0127783	0.0132372	0.0135038	0.0130687	0.0126892
69.77	0.0145653	0.0133041	0.013438	0.0137146	0.0137088	0.0128512	0.0129243	0.0124439	0.0136394	0.0142633	0.0137606	0.0139386	0.0129914	0.012782	0.0132389	0.0135015	0.0130751	0.0126916
69.78	0.0145713	0.013312	0.01344	0.0137128	0.0137094	0.0128489	0.0129242	0.0124429	0.0136374	0.0142642	0.0137576	0.0139356	0.0129927	0.012787	0.0132395	0.0134976	0.0130795	0.0126948
69.79	0.014576	0.0133163	0.0134379	0.0137073	0.0137056	0.0128451	0.0129243	0.0124413	0.0136344	0.0142646	0.013754	0.0139331	0.012995	0.0127933	0.0132389	0.0134921	0.013082	0.0126986
69.8	0.0145794	0.0133171	0.0134316	0.0136981	0.0136974	0.0128398	0.0129245	0.0124392	0.0136305	0.0142646	0.0137499	0.0139312	0.0129981	0.0128009	0.0132371	0.0134851	0.0130825	0.0127032
69.81	0.0145815	0.0133143	0.0134211	0.0136853	0.0136848	0.0128331	0.0129249	0.0124367	0.0136256	0.0142641	0.0137451	0.0139297	0.0130021	0.0128098	0.0132341	0.0134765	0.0130812	0.0127085
69.82	0.0145805	0.0133078	0.0134067	0.0136701	0.0136686	0.0128248	0.0129244	0.0124323	0.0136194	0.0142627	0.0137397	0.0139283	0.0130061	0.0128185	0.0132286	0.0134645	0.0130764	0.0127146
69.83	0.014578	0.0132998	0.013391	0.0136542	0.013652	0.0128151	0.0129227	0.0124262	0.0136116	0.014261	0.0137341	0.0139278	0.0130108	0.0128279	0.0132217	0.0134503	0.0130699	0.0127209
69.84	0.0145755	0.0132929	0.0133765	0.0136393	0.0136379	0.0128042	0.0129193	0.0124182	0.013602	0.0142595	0.0137289	0.0139289	0.0130175	0.0128387	0.0132147	0.0134352	0.0130633	0.0127267
69.85	0.0145729	0.013287	0.0133634	0.0136253	0.0136265	0.012792	0.0129144	0.0124084	0.0135907	0.0142582	0.0137242	0.0139315	0.013026	0.0128509	0.0132075	0.0134191	0.0130566	0.012732
69.86	0.0145711	0.013283	0.0133541	0.013615	0.0136191	0.0127813	0.0129092	0.012399	0.0135793	0.0142566	0.0137199	0.0139339	0.0130341	0.0128624	0.0132004	0.0134038	0.0130503	0.0127369
69.87	0.0145701	0.0132809	0.0133485	0.0136086	0.0136156	0.0127718	0.0129039	0.01239	0.0135681	0.0142547	0.0137159	0.0139362	0.0130417	0.0128731	0.0131935	0.0133893	0.0130443	0.0127413
69.88	0.0145699	0.0132808	0.0133467	0.0136059	0.0136161	0.0127638	0.0128984	0.0123814	0.0135568	0.0142524	0.0137122	0.0139382	0.013049	0.0128832	0.0131866	0.0133755	0.0130385	0.0127452
69.89	0.0145704	0.0132826	0.0133487	0.013607	0.0136206	0.0127571	0.0128927	0.0123731	0.0135456	0.0142499	0.013709	0.01394	0.0130558	0.0128925	0.01318	0.0133626	0.0130331	0.0127487
69.9	0.0145733	0.0132872	0.0133543	0.013611	0.0136288	0.0127504	0.0128873	0.012365	0.0135356	0.0142491	0.0137074	0.013942	0.0130615	0.0129004	0.0131743	0.013352	0.0130286	0.0127522
69.91	0.014577	0.013293	0.0133618	0.0136169	0.0136391	0.012744	0.0128821	0.012357	0.0135271	0.0142505	0.0137073	0.0139437	0.0130658	0.0129067	0.0131691	0.013343	0.0130245	0.0127562
69.92	0.0145802	0.0132986	0.0133694	0.0136239	0.0136501	0.012738	0.012877	0.0123494	0.0135209	0.0142542	0.0137085	0.0139451	0.0130685	0.0129108	0.0131634	0.0133349	0.0130204	0.0127614
69.93	0.0145829	0.0133038	0.0133762	0.0136309	0.0136617	0.0127316	0.0128717	0.0123416	0.0135166	0.0142607	0.0137114	0.0139482	0.0130708	0.0129137	0.0131565	0.0133262	0.0130156	0.012767
69.94	0.0145849	0.0133086	0.0133823	0.0136377	0.0136739	0.012725	0.0128663	0.0123335	0.0135141	0.01427	0.013716	0.0139531	0.0130728	0.0129153	0.0131481	0.013317	0.0130104	0.0127729
69.95	0.0145863	0.013313	0.0133875	0.0136444	0.0136866	0.0127182	0.0128607	0.0123252	0.0135136	0.014282	0.0137223	0.0139598	0.0130745	0.0129156	0.0131385	0.0133072	0.0130046	0.0127793
69.96	0.0145871	0.013317	0.0133919	0.0136509	0.0136999	0.012711	0.0128548	0.0123166	0.013515	0.0142968	0.0137303	0.0139682	0.0130759	0.0129147	0.0131276	0.0132968	0.0129982	0.0127861
69.97	0.014588	0.0133211	0.0133954	0.0136569	0.0137128	0.0127055	0.0128492	0.0123091	0.0135172	0.0143114	0.013738	0.013977	0.0130776	0.0129133	0.0131157	0.0132859	0.0129916	0.0127923
69.98	0.0145892	0.0133253	0.013398	0.0136622	0.0137253	0.0127018	0.0128436	0.0123028	0.0135202	0.0143258	0.0137454	0.0139862	0.0130796	0.0129114	0.013103	0.0132744	0.0129849	0.0127981
69.99	0.014592	0.0133311	0.0134012	0.0136679	0.0137376	0.0126998	0.0128386	0.0122978	0.0135236	0.0143391	0.0137525	0.0139957	0.0130817	0.012909	0.0130898	0.0132629	0.0129784	0.0128016
70	0.0145966	0.0133382	0.0134047	0.0136732	0.013748	0.0126988	0.012835	0.0122939	0.0135266	0.014351	0.0137596	0.0140052	0.0130847	0.0129073	0.0130783	0.0132524	0.012974	0.0128021
70.01	0.0146028	0.0133465	0.0134084	0.0136781	0.0137566	0.0126989	0.0128328	0.012291	0.0135292	0.0143616	0.0137667	0.0140145	0.0130885	0.0129064	0.0130685	0.0132429	0.0129718	0.0127995
70.02	0.0146108	0.013356	0.0134123	0.0136827	0.0137632	0.0127	0.012832	0.0122891	0.0135313	0.0143709	0.0137736	0.0140238	0.0130931	0.0129061	0.0130603	0.0132344	0.0129716	0.0127938
70.03	0.0146204	0.0133668	0.0134164	0.0136869	0.013768	0.012702	0.0128326	0.0122882	0.0135329	0.0143787	0.0137805	0.014033	0.0130987	0.0129066	0.0130537	0.0132268	0.0129736	0.0127851
70.04	0.0146318	0.0133788	0.0134209	0.0136907	0.0137708	0.0127051	0.0128346	0.0122884	0.013534	0.0143853	0.0137874	0.0140421	0.0131051	0.0129079	0.0130488	0.0132203	0.0129777	0.0127734
70.05	0.0146432	0.013391	0.0134255	0.0136944	0.0137724	0.0127079	0.0128383	0.0122893	0.0135359	0.0143923	0.0137955	0.0140522	0.0131124	0.0129106	0.0130455	0.0132142	0.012984	0.01276
70.06	0.0146527	0.0134012	0.0134295	0.0136975	0.0137722	0.0127109	0.0128439	0.0122914	0.0135391	0.0144001	0.0138049	0.0140631	0.0131197	0.012914	0.0130436	0.0132091	0.0129914	0.0127472
70.07	0.0146578	0.0134071	0.0134317	0.0136995	0.0137698	0.0127143	0.0128512	0.012295	0.0135444	0.0144091	0.0138155	0.0140744	0.013126	0.0129174	0.0130426	0.0132057	0.0129993	0.0127373
70.08	0.0146606	0.0134114	0.0134346	0.0137027	0.0137675	0.0127188	0.0128592	0.0123005	0.0135514	0.0144171	0.0138256	0.0140839	0.0131287	0.0129185	0.0130423	0.0132039	0.0130054	0.0127303
70.09	0.014661	0.0134141	0.0134383	0.0137069	0.0137653	0.0127243	0.0128677	0.012308	0.0135601	0.0144242	0.0138354	0.0140917	0.0131278	0.0129172	0.0130424	0.0132039	0.0130097	0.012726
70.1	0.0146591	0.0134152	0.0134426	0.0137124	0.0137632	0.0127309	0.0128769	0.0123174	0.0135706	0.0144302	0.0138448	0.0140979	0.0131233	0.0129135	0.0130431	0.0132057	0.0130122	0.0127246
70.11	0.0146547	0.0134146	0.0134476	0.0137189	0.0137612	0.0127385	0.0128867	0.0123287	0.0135829	0.0144353	0.0138538	0.0141022	0.0131153	0.0129075	0.0130444	0.0132091	0.0130129	0.0127259
70.12	0.0146483	0.0134129	0.0134527	0.013726	0.0137587	0.0127472	0.0128967	0.0123412	0.0135952	0.014438	0.0138607	0.014104	0.0131041	0.0128983	0.0130456	0.0132144	0.0130117	0.0127284
70.13	0.0146416	0.0134113	0.0134572	0.013733	0.0137565	0.0127557	0.0129056	0.0123532	0.0136059	0.0144382	0.0138649	0.0141027	0.0130915	0.0128878	0.0130476	0.0132207	0.0130099	0.0127313
70.14	0.0146365	0.0134114	0.0134603	0.0137392	0.0137549	0.0127628	0.0129123	0.0123631	0.0136133	0.0144358	0.0138655	0.0140978	0.0130795	0.0128779	0.0130515	0.0132276	0.0130088	0.0127335
70.15	0.0146331	0.0134132	0.013462	0.0137446	0.0137541	0.0127687	0.0129169	0.012371	0.0136174	0.0144308	0.0138626	0.0140894	0.013068	0.0128687	0.0130571	0.013235	0.0130084	0.0127352
70.16	0.0146303	0.0134147	0.013461	0.013747	0.0137524	0.0127723	0.0129199	0.0123755	0.0136177	0.0144248	0.0138571	0.01408	0.0130594	0.0128619	0.0130644	0.013243	0.0130107	0.0127356
70.17	0.014628	0.0134159	0.0134574	0.0137464	0.01375	0.0127735	0.0129212	0.0123767	0.013614	0.0144177	0.0138492	0.0140695	0.0130539	0.0128576	0.0130731	0.0132517	0.0130157	0.0127349
70.18	0.0146263	0.0134167	0.0134512	0.0137429	0.0137468	0.0127724	0.012921	0.0123746	0.0136064	0.0144097	0.0138388	0.014058	0.0130513	0.0128558	0.0130833	0.0132609	0.0130234	0.0127331
70.19	0.0146252	0.0134172	0.0134423	0.0137364	0.0137427	0.012769	0.0129191	0.0123692	0.0135949	0.0144006	0.0138259	0.0140454	0.0130518	0.0128564	0.0130951	0.0132709	0.0130338	0.0127301
70.2	0.0146246	0.0134168	0.0134314	0.0137281	0.0137391	0.0127635	0.0129146	0.0123606	0.0135804	0.0143919	0.0138118	0.0140333	0.0130555	0.0128609	0.0131088	0.0132809	0.0130468	0.0127272
70.21	0.0146237	0.0134145	0.0134199	0.0137195	0.0137354	0.0127574	0.0129094	0.0123506	0.0135652	0.0143841	0.0137982	0.0140231	0.0130615	0.0128674	0.013122	0.0132898	0.0130602	0.0127243
70.22	0.0146215	0.0134098	0.0134087	0.013712	0.0137313	0.0127522	0.0129054	0.012341	0.0135517	0.0143777	0.0137869	0.0140162	0.0130686	0.0128741	0.0131327	0.0132961	0.0130721	0.0127214
70.23	0.0146184	0.0134036	0.0133981	0.0137066	0.0137269	0.0127493	0.012903	0.0123335	0.0135416	0.0143729	0.0137782	0.0140117	0.0130752	0.0128794	0.0131394	0.0132988	0.0130818	0.0127189
70.24	0.0146143	0.0133959	0.0133881	0.0137033	0.0137223	0.0127485	0.012902	0.012328	0.0135349	0.0143695	0.0137722	0.0140096	0.0130814	0.0128832	0.0131423	0.013298	0.0130892	0.0127166
70.25	0.0146093	0.0133869	0.0133787	0.013702	0.0137174	0.0127499	0.0129026	0.0123245	0.0135317	0.0143677	0.0137686	0.0140099	0.0130871	0.0128855	0.0131414	0.0132937	0.0130943	0.0127146
70.26	0.0146034	0.0133765	0.0133698	0.0137029	0.0137122	0.0127536	0.0129046	0.012323	0.0135319	0.0143674	0.0137677	0.0140126	0.0130924	0.0128863	0.0131365	0.0132858	0.0130973	0.0127128
70.27	0.0145979	0.0133664	0.0133626	0.0137057	0.0137072	0.0127593	0.0129092	0.012324	0.013536	0.014368	0.0137692	0.0140165	0.0130964	0.0128846	0.0131281	0.0132752	0.0130975	0.0127115
70.28	0.0145937	0.013358	0.0133571	0.0137094	0.0137032	0.0127657	0.0129144	0.0123262	0.0135416	0.0143694	0.0137712	0.0140203	0.0130998	0.0128812	0.0131181	0.013264	0.0130964	0.0127105
70.29	0.0145914	0.0133522	0.0133534	0.013713	0.0137013	0.0127716	0.0129182	0.0123282	0.0135464	0.0143716	0.0137721	0.0140226	0.0131031	0.0128771	0.0131087	0.0132543	0.0130952	0.0127101
70.3	0.0145913	0.0133491	0.0133515	0.0137164	0.0137014	0.0127769	0.0129205	0.0123301	0.0135505	0.0143746	0.0137719	0.0140236	0.0131065	0.0128722	0.0130999	0.0132462	0.0130939	0.0127102
70.31	0.0145938	0.0133499	0.0133531	0.0137211	0.0137044	0.0127812	0.0129212	0.0123314	0.013553	0.014378	0.0137703	0.0140235	0.0131114	0.012869	0.0130935	0.0132402	0.0130925	0.0127114
70.32	0.014599	0.0133546	0.0133584	0.013727	0.0137104	0.0127845	0.0129203	0.0123321	0.0135541	0.0143818	0.0137674	0.0140224	0.0131178	0.0128675	0.0130895	0.0132363	0.0130908	0.0127138
70.33	0.014607	0.0133632	0.0133672	0.0137342	0.0137193	0.0127867	0.0129177	0.0123323	0.0135538	0.014386	0.013763	0.0140203	0.0131256	0.0128677	0.0130879	0.0132346	0.013089	0.0127173
70.34	0.0146157	0.0133738	0.0133775	0.0137411	0.0137287	0.0127882	0.0129144	0.0123319	0.0135522	0.014391	0.0137577	0.014017	0.0131346	0.0128694	0.0130885	0.0132349	0.0130882	0.0127214
70.35	0.0146253	0.0133861	0.0133893	0.0137479	0.0137386	0.0127891	0.0129103	0.0123308	0.0135492	0.0143968	0.0137513	0.0140127	0.0131448	0.0128725	0.0130912	0.0132372	0.0130885	0.012726
70.36	0.014635	0.0133994	0.0134016	0.0137539	0.013747	0.0127884	0.0129057	0.0123286	0.0135458	0.0144021	0.0137445	0.0140075	0.0131556	0.0128774	0.0130963	0.0132408	0.0130906	0.0127308
70.37	0.0146444	0.0134125	0.0134135	0.0137585	0.0137519	0.0127852	0.0129005	0.0123248	0.0135425	0.0144057	0.0137376	0.0140015	0.0131666	0.0128844	0.0131036	0.0132451	0.0130955	0.0127354
70.38	0.014653	0.0134234	0.013423	0.013761	0.013753	0.0127801	0.0128948	0.01232	0.0135394	0.0144066	0.0137306	0.0139938	0.0131757	0.0128908	0.0131117	0.0132494	0.0131019	0.0127399
70.39	0.0146607	0.013432	0.0134302	0.0137614	0.0137503	0.0127732	0.0128884	0.0123141	0.0135364	0.0144048	0.0137234	0.0139845	0.0131829	0.0128966	0.0131205	0.0132536	0.0131099	0.0127445
70.4	0.0146676	0.0134384	0.0134349	0.0137595	0.0137439	0.0127643	0.0128815	0.0123071	0.0135336	0.0144004	0.013716	0.0139735	0.0131884	0.0129019	0.0131301	0.0132578	0.0131196	0.012749
70.41	0.0146736	0.0134425	0.0134373	0.0137555	0.0137337	0.0127537	0.0128739	0.0122991	0.0135309	0.0143934	0.0137085	0.0139608	0.0131919	0.0129066	0.0131403	0.0132618	0.0131308	0.0127535
70.42	0.0146803	0.0134462	0.0134392	0.0137513	0.0137219	0.0127413	0.0128644	0.0122902	0.0135272	0.014383	0.0137003	0.0139473	0.013194	0.0129111	0.0131508	0.0132657	0.0131422	0.0127575
70.43	0.0146873	0.0134492	0.0134413	0.0137475	0.0137098	0.0127287	0.0128546	0.0122815	0.0135229	0.014371	0.013692	0.0139337	0.0131948	0.0129146	0.0131602	0.0132689	0.0131526	0.0127601
70.44	0.0146942	0.0134516	0.0134442	0.0137449	0.0136985	0.0127174	0.0128459	0.0122743	0.0135184	0.0143591	0.0136839	0.0139207	0.0131945	0.0129165	0.0131674	0.013271	0.0131609	0.0127602
70.45	0.0147009	0.0134534	0.0134479	0.0137435	0.013688	0.0127074	0.0128385	0.0122684	0.0135136	0.0143473	0.0136759	0.0139082	0.0131932	0.0129168	0.0131724	0.013272	0.0131673	0.0127579
70.46	0.0147075	0.0134556	0.013453	0.0137424	0.0136791	0.0126979	0.0128318	0.0122626	0.0135077	0.0143359	0.0136671	0.0138963	0.0131923	0.0129175	0.0131775	0.0132737	0.0131729	0.0127514
70.47	0.014714	0.013458	0.0134596	0.0137419	0.013672	0.0126889	0.0128257	0.012257	0.0135007	0.0143251	0.0136574	0.013885	0.0131917	0.0129186	0.0131827	0.0132763	0.0131779	0.0127408
70.48	0.0147205	0.0134609	0.0134675	0.0137417	0.0136665	0.0126805	0.0128203	0.0122515	0.0134926	0.0143147	0.0136468	0.0138742	0.0131916	0.01292	0.0131879	0.0132797	0.0131822	0.0127259
70.49	0.0147268	0.0134641	0.0134768	0.013742	0.0136626	0.0126725	0.0128157	0.0122461	0.0134835	0.0143048	0.0136353	0.0138641	0.0131919	0.0129218	0.0131932	0.0132839	0.0131858	0.0127069
70.5	0.0147314	0.0134653	0.0134839	0.0137403	0.0136585	0.0126638	0.0128111	0.01224	0.013474	0.0142956	0.0136233	0.0138546	0.0131926	0.012924	0.013199	0.0132883	0.0131887	0.0126862
70.51	0.014734	0.0134643	0.0134875	0.0137363	0.013654	0.0126539	0.0128055	0.012233	0.0134644	0.014287	0.0136112	0.0138463	0.0131944	0.0129272	0.0132053	0.013293	0.0131907	0.012665
70.52	0.0147344	0.013461	0.0134875	0.01373	0.0136491	0.0126429	0.0127989	0.0122249	0.0134545	0.0142789	0.013599	0.0138391	0.0131971	0.0129315	0.0132123	0.0132978	0.0131917	0.0126435
70.53	0.0147319	0.0134547	0.0134838	0.0137219	0.0136419	0.0126311	0.0127927	0.0122168	0.0134463	0.0142731	0.0135887	0.0138342	0.0132002	0.0129361	0.0132179	0.013301	0.013192	0.0126238
70.54	0.0147267	0.0134454	0.0134763	0.013712	0.0136325	0.0126186	0.0127869	0.0122087	0.0134398	0.0142696	0.0135805	0.0138316	0.0132037	0.0129408	0.0132219	0.0133027	0.0131913	0.012606
70.55	0.0147186	0.013433	0.0134651	0.0137004	0.0136208	0.0126053	0.0127815	0.0122004	0.013435	0.0142683	0.0135743	0.0138312	0.0132076	0.0129458	0.0132245	0.0133028	0.0131898	0.0125901
70.56	0.0147077	0.0134175	0.01345	0.0136871	0.0136069	0.0125912	0.0127765	0.0121922	0.0134319	0.0142692	0.0135701	0.0138331	0.0132118	0.0129511	0.0132257	0.0133014	0.0131874	0.0125761
70.57	0.0146951	0.0134014	0.013434	0.0136742	0.0135934	0.0125772	0.0127713	0.0121842	0.0134302	0.0142729	0.0135683	0.0138375	0.0132175	0.0129577	0.0132264	0.0132995	0.013186	0.0125628
70.58	0.0146821	0.0133858	0.0134195	0.0136635	0.0135812	0.0125647	0.0127673	0.0121779	0.0134306	0.0142782	0.0135682	0.013843	0.0132231	0.012964	0.013227	0.0132982	0.0131861	0.0125502
70.59	0.0146701	0.0133718	0.0134087	0.0136567	0.0135714	0.0125555	0.0127656	0.0121743	0.0134342	0.0142844	0.0135693	0.0138483	0.0132269	0.0129686	0.0132276	0.0132985	0.0131883	0.0125384
70.6	0.014659	0.0133594	0.0134018	0.0136537	0.0135639	0.0125495	0.0127663	0.0121736	0.0134409	0.0142914	0.0135716	0.0138532	0.0132292	0.0129714	0.0132283	0.0133002	0.0131925	0.0125275
70.61	0.0146504	0.0133507	0.0133997	0.0136547	0.0135607	0.0125465	0.0127676	0.0121751	0.0134485	0.0142966	0.013573	0.0138564	0.0132303	0.0129724	0.0132307	0.0133051	0.0131987	0.0125152
70.62	0.0146444	0.0133455	0.0134026	0.0136595	0.0135617	0.0125463	0.0127694	0.0121787	0.013457	0.0142999	0.0135735	0.0138576	0.0132303	0.0129717	0.0132347	0.0133132	0.0132067	0.0125018
70.63	0.014641	0.013344	0.0134103	0.0136681	0.013567	0.0125491	0.0127718	0.0121845	0.0134664	0.0143013	0.0135731	0.0138571	0.0132292	0.0129693	0.0132403	0.0133245	0.0132167	0.012487
70.64	0.0146386	0.0133437	0.0134204	0.0136789	0.0135734	0.0125545	0.012775	0.0121924	0.0134769	0.0143004	0.0135712	0.013854	0.0132259	0.0129643	0.0132464	0.0133377	0.013227	0.0124717
70.65	0.0146372	0.0133446	0.0134327	0.0136921	0.0135809	0.0125627	0.0127792	0.0122025	0.0134886	0.014297	0.0135678	0.0138483	0.0132206	0.0129569	0.0132529	0.0133529	0.0132375	0.0124558
70.66	0.0146361	0.0133457	0.0134448	0.0137045	0.0135882	0.012571	0.0127829	0.0122125	0.0134995	0.0142918	0.013563	0.0138419	0.0132155	0.0129491	0.0132597	0.0133683	0.0132479	0.0124393
70.67	0.0146344	0.0133462	0.0134543	0.0137135	0.013594	0.012577	0.0127846	0.0122203	0.013508	0.0142853	0.0135569	0.0138364	0.0132128	0.0129429	0.0132663	0.0133822	0.0132578	0.0124221
70.68	0.0146303	0.0133431	0.0134588	0.0137185	0.0135959	0.0125808	0.0127862	0.0122265	0.0135158	0.0142797	0.0135517	0.0138336	0.0132118	0.0129386	0.0132715	0.0133928	0.0132671	0.0124054
70.69	0.0146236	0.0133363	0.0134584	0.0137196	0.013594	0.0125827	0.0127877	0.012231	0.013523	0.0142751	0.0135472	0.0138333	0.0132125	0.012936	0.0132754	0.0134002	0.0132756	0.0123893
70.7	0.0146146	0.013326	0.0134531	0.0137168	0.0135882	0.0125824	0.0127891	0.0122339	0.0135296	0.0142715	0.0135435	0.0138357	0.0132149	0.0129352	0.0132779	0.0134043	0.0132835	0.0123737
70.71	0.014603	0.013312	0.0134429	0.01371	0.0135785	0.0125801	0.0127903	0.0122352	0.0135355	0.0142688	0.0135407	0.0138406	0.0132191	0.0129361	0.0132791	0.0134052	0.0132907	0.0123586
70.72	0.0145904	0.0132958	0.0134295	0.0137002	0.0135665	0.0125756	0.0127916	0.0122347	0.0135403	0.0142668	0.0135388	0.0138484	0.0132252	0.0129391	0.0132797	0.0134036	0.0132978	0.0123435
70.73	0.0145768	0.0132777	0.0134138	0.0136885	0.0135522	0.0125696	0.0127931	0.0122331	0.0135442	0.014265	0.0135376	0.0138569	0.0132319	0.0129435	0.0132806	0.0134009	0.0133051	0.012329
70.74	0.0145624	0.0132579	0.0133969	0.0136763	0.0135357	0.0125626	0.0127952	0.0122309	0.0135475	0.0142632	0.0135366	0.0138639	0.0132379	0.0129483	0.0132827	0.0133986	0.0133132	0.012316
70.75	0.0145472	0.0132364	0.0133788	0.0136636	0.0135171	0.0125547	0.0127979	0.0122282	0.0135502	0.0142612	0.0135356	0.0138693	0.0132433	0.0129536	0.0132861	0.0133967	0.013322	0.0123044
70.76	0.0145317	0.013215	0.0133612	0.0136505	0.0134979	0.0125456	0.0128002	0.0122247	0.0135509	0.0142586	0.0135334	0.0138721	0.0132486	0.0129595	0.0132918	0.013397	0.013331	0.0122933
70.77	0.0145162	0.0131938	0.013344	0.0136369	0.0134781	0.0125352	0.0128023	0.0122203	0.0135498	0.0142554	0.0135298	0.0138723	0.013254	0.0129658	0.0132997	0.0133992	0.0133403	0.0122825
70.78	0.0145005	0.0131726	0.0133274	0.013623	0.0134576	0.0125235	0.0128041	0.012215	0.0135467	0.0142515	0.0135248	0.0138698	0.0132594	0.0129727	0.0133098	0.0134036	0.0133499	0.0122722
70.79	0.0144847	0.0131515	0.0133112	0.0136086	0.0134365	0.0125105	0.0128056	0.0122089	0.0135417	0.014247	0.0135186	0.0138646	0.0132649	0.0129801	0.0133222	0.01341	0.0133597	0.0122622
70.8	0.0144687	0.0131309	0.0132958	0.0135944	0.0134165	0.012497	0.0128059	0.0122023	0.0135357	0.0142422	0.0135108	0.0138572	0.0132696	0.0129868	0.0133349	0.0134175	0.0133679	0.0122535
70.81	0.0144542	0.0131127	0.0132832	0.0135819	0.0133997	0.012484	0.0128046	0.0121958	0.0135292	0.0142363	0.0135013	0.013848	0.0132724	0.0129913	0.0133462	0.0134255	0.0133732	0.0122451
70.82	0.0144411	0.013097	0.0132733	0.013571	0.0133861	0.0124713	0.0128017	0.0121893	0.0135223	0.0142294	0.01349	0.0138372	0.0132735	0.0129936	0.0133563	0.013434	0.0133755	0.012237
70.83	0.01443	0.0130832	0.0132655	0.0135624	0.013375	0.0124598	0.0127974	0.0121831	0.0135159	0.0142214	0.0134782	0.0138254	0.0132723	0.0129934	0.0133641	0.0134413	0.0133754	0.01223
70.84	0.0144208	0.0130715	0.0132598	0.013556	0.0133665	0.0124494	0.0127916	0.012177	0.01351	0.0142122	0.0134658	0.0138127	0.0132686	0.0129908	0.0133697	0.0134474	0.0133728	0.0122241
70.85	0.0144136	0.0130618	0.0132562	0.0135519	0.0133607	0.0124401	0.0127842	0.0121712	0.0135046	0.0142018	0.0134528	0.0137991	0.0132626	0.0129857	0.0133731	0.0134522	0.0133679	0.0122194
70.86	0.0144084	0.0130542	0.0132547	0.01355	0.0133575	0.012432	0.0127755	0.0121656	0.0134997	0.0141903	0.0134392	0.0137845	0.0132542	0.012978	0.0133742	0.0134557	0.0133605	0.0122158
70.87	0.0144074	0.0130508	0.0132564	0.0135507	0.0133574	0.0124246	0.0127652	0.0121597	0.0134946	0.0141773	0.013425	0.0137694	0.0132445	0.0129687	0.0133734	0.0134574	0.0133515	0.0122109
70.88	0.0144086	0.013049	0.0132587	0.0135519	0.013358	0.0124174	0.0127546	0.0121533	0.0134896	0.0141649	0.0134119	0.0137559	0.013236	0.0129599	0.0133712	0.0134572	0.0133432	0.0122051
70.89	0.0144103	0.0130462	0.0132593	0.0135515	0.013357	0.0124098	0.0127449	0.0121458	0.013485	0.0141553	0.0134015	0.0137459	0.0132311	0.012954	0.013368	0.0134548	0.0133377	0.0121983
70.9	0.0144123	0.0130425	0.0132582	0.0135495	0.0133546	0.012402	0.012736	0.0121374	0.0134808	0.0141485	0.0133939	0.0137396	0.0132299	0.0129511	0.0133638	0.0134503	0.013335	0.0121906
70.91	0.0144144	0.0130385	0.0132564	0.0135461	0.0133512	0.0123938	0.0127285	0.0121287	0.0134768	0.0141446	0.0133874	0.0137358	0.0132321	0.0129513	0.0133591	0.0134447	0.0133341	0.0121828
70.92	0.0144168	0.0130344	0.0132541	0.0135412	0.013347	0.0123852	0.0127224	0.0121198	0.013473	0.0141435	0.0133822	0.0137344	0.0132375	0.0129547	0.0133539	0.013438	0.013335	0.0121748
70.93	0.0144194	0.0130301	0.0132512	0.013535	0.0133419	0.0123762	0.0127176	0.0121107	0.0134694	0.0141451	0.0133782	0.0137356	0.0132462	0.0129612	0.0133483	0.0134302	0.0133375	0.0121667
70.94	0.0144202	0.0130242	0.0132484	0.0135281	0.0133354	0.012368	0.0127154	0.012103	0.0134676	0.0141498	0.0133762	0.0137396	0.0132564	0.0129689	0.0133411	0.013422	0.0133405	0.0121593
70.95	0.0144195	0.0130166	0.0132457	0.0135204	0.0133274	0.0123606	0.0127156	0.0120966	0.0134676	0.0141574	0.0133762	0.0137466	0.013268	0.0129778	0.0133326	0.0134134	0.013344	0.0121527
70.96	0.014418	0.0130094	0.0132444	0.0135143	0.0133196	0.0123549	0.0127178	0.0120928	0.0134701	0.0141663	0.0133772	0.0137539	0.0132786	0.0129861	0.0133228	0.0134041	0.0133458	0.0121474
70.97	0.014417	0.0130045	0.0132458	0.0135117	0.0133133	0.0123522	0.0127214	0.0120929	0.0134758	0.0141749	0.0133779	0.0137593	0.0132858	0.0129919	0.0133122	0.0133942	0.0133442	0.012144
70.98	0.0144163	0.0130009	0.0132482	0.0135116	0.0133085	0.0123517	0.0127253	0.012095	0.0134832	0.0141822	0.0133799	0.0137639	0.0132902	0.0129942	0.0132997	0.0133833	0.0133404	0.0121414
70.99	0.0144159	0.0129984	0.0132517	0.013514	0.0133053	0.0123535	0.0127295	0.0120993	0.0134925	0.0141879	0.013383	0.0137678	0.013292	0.012993	0.0132853	0.0133715	0.0133347	0.0121398
71	0.0144158	0.0129972	0.0132561	0.0135189	0.0133037	0.0123575	0.012734	0.0121057	0.0135036	0.0141923	0.0133873	0.0137711	0.013291	0.0129884	0.013269	0.0133588	0.0133269	0.0121391
71.01	0.0144161	0.012997	0.0132616	0.0135263	0.0133037	0.0123637	0.0127389	0.0121142	0.0135165	0.0141952	0.0133927	0.0137737	0.0132874	0.0129803	0.0132508	0.0133451	0.013317	0.0121393
71.02	0.0144176	0.0129989	0.0132669	0.0135347	0.0133056	0.0123707	0.0127421	0.012123	0.0135288	0.0141961	0.0133976	0.0137742	0.0132822	0.0129704	0.013233	0.0133319	0.0133071	0.0121404
71.03	0.0144199	0.0130016	0.0132719	0.0135431	0.0133093	0.0123772	0.0127434	0.0121306	0.0135389	0.014195	0.0134015	0.0137735	0.0132769	0.0129606	0.0132168	0.01332	0.0132979	0.0121422
71.04	0.0144229	0.013004	0.0132764	0.0135507	0.0133147	0.0123819	0.0127426	0.0121354	0.013545	0.0141917	0.0134043	0.0137725	0.0132732	0.0129526	0.0132034	0.0133105	0.0132901	0.0121445
71.05	0.0144264	0.0130061	0.0132804	0.0135574	0.0133216	0.0123848	0.0127397	0.0121375	0.0135472	0.0141863	0.013406	0.0137712	0.013271	0.0129464	0.0131928	0.0133035	0.0132837	0.0121471
71.06	0.0144306	0.0130095	0.0132858	0.0135635	0.0133298	0.0123855	0.0127343	0.012138	0.0135469	0.014179	0.0134045	0.0137675	0.0132692	0.012943	0.0131868	0.0132992	0.013278	0.0121505
[truncated: 2,284 more rows]

## Sheet: Table_S8
Table S8: qPCR standard curves of the respective primer sets for targeting Ca. Altiarchaeum hamiconexum, Altivir_1_MSI and bacteria/archaea in individual MSI biofilm flocks
[truncated: 30 more rows]

[truncated: 4 more sheets: Table_S9, Table_S10, Table_S11, Table_S12]
